# Supplementary material for: The billion-dollar case for sustaining palaeontology’s digital databases
Source: Nat Ecol Evol. 2026 Feb 10;10(3):594–605. doi: 10.1038/s41559-026-02985-8 (PMC12971485; doi:10.1038/s41559-026-02985-8)
Supplement: Supplementary file 4 — Results of the benefits of open science (publication products). [file 41559_2026_2985_MOESM4_ESM.xlsx]

## Sheet: Codes
paleobiogeography	1
diversity	2
taxonomy	3
morphology	4
phylogeny	6
paleoecology	7
environment	8
taphonomy	9
paleoclimate	10
conservation	11
geochemistry	14
sedimentology	16
stratigraphy	17
other	18
evolution	19

## Sheet: PBDB 
database	year	title	1_paleobiogeography	2_diversity	3_taxonomy	4_morphology	6_phylogeny	7_paleoecology	8_environment	9_taphonomy	10_paleoclimate	11_conservation	14_geochemistry	16_sedimentology	17_stratigraphy	18_other	19_evolution	Authors	Publication	Volume	Number	Pages	Publisher
PBDB	2001	Effects of sampling standardization on estimates of Phanerozoic marine diversification		X														Alroy, John; Marshall, CR; Bambach, RK; Bezusko, K; Foote, M; Fürsich, FT; Hansen, TA; Holland, SM; Ivany, LC; Jablonski, D;	Proceedings of the National Academy of Sciences	98	11	6261-6266	National Acad Sciences
PBDB	2001	A multispecies overkill simulation of the end-Pleistocene megafaunal mass extinction		X														Alroy, John;	Science	292	5523	1893-1896	American Association for the Advancement of Science
PBDB	2001	Inferring temporal patterns of preservation, origination, and extinction from taxonomic survivorship analysis		X														Foote, Michael;	Paleobiology	27	4	602 - 630
PBDB	2001	Substrate affinities of higher taxa and the Ordovician Radiation						X										Miller, Arnold I; Connolly, Sean R;	Paleobiology	27	4	768 – 778
PBDB	2001	Joint estimation of sampling and turnover rates from fossil databases: capture-mark-recapture methods revisited														X		Connolly, Sean R; Miller, Arnold I;	Journal Information	27	4
PBDB	2001	Global Ordovician faunal transitions in the marine benthos: proximate causes		X														Connolly, Sean R; Miller, Arnold I;	Journal Information	27	4
PBDB	2002	Global Ordovician faunal transitions in the marine benthos: ultimate causes		X														Connolly, Sean R; Miller, Arnold I;	Paleobiology	28	1	26 – 40
PBDB	2002	Stratigraphy in phylogeny reconstruction—reply to Smith (2000)					X											Alroy, John;	Journal of Paleontology	76	4	587-589	Paleontological Soc
PBDB	2002	How many named species are valid?			X													Alroy, John;	Proceedings of the National Academy of Sciences	99	6	3706-3711	The National Academy of Sciences
PBDB	2002	Mammalian dispersal at the Paleocene/Eocene boundary	X															Bowen, Gabriel J; Clyde, William C; Koch, Paul L; Ting, Suyin; Alroy, John; Tsubamoto, Takehisa; Wang, Yuanqing; Wang, Yuan;	Science	295	5562	2062-2065	American Association for the Advancement of Science
PBDB	2002	Sea-level variations and the quality of the continental fossil record													X			Fara, Emmanuel;	Journal of the Geological Society	159	5	489-491	The Geological Society of London
PBDB	2003	Origination and extinction through the Phanerozoic: a new approach		X														Foote, Michael;	The Journal of geology	111	2	125-148	JSTOR
PBDB	2003	Global databases will yield reliable measures of global biodiversity		X														Alroy, John;	Paleobiology	29	1	26-29	Paleontological Soc
PBDB	2003	On the importance of global diversity trends and the viability of existing paleontological data		X														Miller, Arnold I;	Paleobiology	29	1	15-18	Paleontological Soc
PBDB	2003	Cenozoic bolide impacts and biotic change in North American mammals						X										Alroy, John;	Astrobiology	3	1	119-132	Mary Ann Liebert, Inc.
PBDB	2003	Taxonomic inflation and body mass distributions in North American fossil mammals			X													Alroy, John;	Journal of mammalogy	84	2	431-443	American Society of Mammalogists
PBDB	2003	Lack of community saturation at the beginning of the Paleozoic plateau: the dominance of regional over local processes						X										Patzkowsky, Mark E; Holland, Steven M;	Paleobiology	29	4	545-560
PBDB	2004	A unified mathematical framework for the measurement of richness and evenness within and among multiple communities		X														Olszewski, Thomas D;	Oikos	104	2	377-387	Wiley Online Library
PBDB	2004	Are Sepkoski's evolutionary faunas dynamically coherent?		X														Alroy, John;	Evolutionary Ecology Research	6	1	1932-01-01
PBDB	2003	Increased longevities of post-Paleozoic marine genera after mass extinctions		X														Miller, Arnold I; Foote, Michael;	Science	302	5647	1030-1032	American Association for the Advancement of Science
PBDB	2004	Land plant extinction at the end of the Cretaceous: a quantitative analysis of the North Dakota megafloral record		X														Wilf, Peter; Johnson, Kirk R;	Paleobiology	30	3	347-368	Paleontological Soc
PBDB	2004	Estimating minimum global species diversity for groups with a poor fossil record: a case study of Late Jurassic–Eocene lissamphibians		X														Fara, Emmanuel;	Palaeogeography, Palaeoclimatology, Palaeoecology	207	2024-01-02	59-82	Elsevier
PBDB	2004	Ecosystem structure and stability: Middle Upper Ordovician of central Kentucky, USA						X										Holland, Steven M; Patzkowsky, Mark E;	Palaios	19	4	316-331	SEPM Society for Sedimentary Geology
PBDB	2004	Removing bias from diversity curves: the effects of spatially organized biodiversity on sampling-standardization		X														Bush, Andrew M; Markey, Molly J; Marshall, Charles R;	Journal Information	30	4
PBDB	2004	Did alpha diversity increase during the Phanerozoic? Lifting the veils of taphonomic, latitudinal, and environmental biases		X														Bush, Andrew M; Bambach, Richard K;	The Journal of Geology	112	6	625-642	The University of Chicago Press
PBDB	2004	Extinction and recovery patterns of scleractinian corals at the Cretaceous-Tertiary boundary		X														Kiessling, Wolfgang; Baron-Szabo, Rosemarie C;	Palaeogeography, Palaeoclimatology, Palaeoecology	214	3	195-223	Elsevier
PBDB	2004	Ice and its consequences: glaciation in the Late Ordovician, Late Devonian, Pennsylvanian-Permian, and Cenozoic compared									X							Raymond, Anne; Metz, Cheryl;	The Journal of geology	112	6	655-670	The University of Chicago Press
PBDB	2004	Morphological disparity of ammonoids and the mark of Permian mass extinctions		X														Villier, Loïc; Korn, Dieter;	Science	306	5694	264-266	American Association for the Advancement of Science
PBDB	2005	Long-term relationships between ecological stability and biodiversity in Phanerozoic reefs		X														Kiessling, Wolfgang;	Nature	433	7024	410-413	Nature Publishing Group UK London
PBDB	2004	Rapid recovery from the Late Ordovician mass extinction		X														Krug, AZ; Patzkowsky, ME;	Proceedings of the National Academy of Sciences	101	51	17605-17610	National Academy of Sciences
PBDB	2005	Are the most durable shelly taxa also the most common in the marine fossil record?								X								Behrensmeyer, Anna K; Fürsich, Franz T; Gastaldo, Robert A; Kidwell, Susan M; Kosnik, Matthew A; Kowalewski, Michal; Plotnick, Roy E; Rogers, Raymond R; Alroy, John;	Paleobiology	31	4	607-623	Paleontological Soc
PBDB	2007	Extinction trajectories of benthic organisms across the Triassic–Jurassic boundary		X														Kiessling, Wolfgang; Aberhan, Martin; Brenneis, Benjamin; Wagner, Peter J;	Palaeogeography, Palaeoclimatology, Palaeoecology	244	2024-01-04	201-222	Elsevier
PBDB	2006	Round up the usual suspects: common genera in the fossil record and the nature of wastebasket taxa			X													Plotnick, Roy E; Wagner, Peter J;	Paleobiology	32	1	126-146	Paleontological Soc
PBDB	2006	Testing the role of biological interactions in the evolution of mid-Mesozoic marine benthic ecosystems						X										Aberhan, Martin; Kiessling, Wolfgang; Fürsich, Franz T;	Journal Information	32	2
PBDB	2006	Brachiopod and bivalve ecology in the Late Triassic (Alps, Austria): onshore-offshore replacements caused by variations in sediment and nutrient supply						X										Tomašových, Adam;	Palaios	21	4	344-368	SEPM Society for Sedimentary Geology
PBDB	2006	Modeling shelliness and alteration in shell beds: variation in hardpart input and burial rates leads to opposing predictions								X								Tomašových, Adam; Fürsich, Franz T; Olszewski, Thomas D;	Journal Information	32	2
PBDB	2006	Effects of taxon abundance distributions on expected numbers of sampled taxa		X														Kosnik, MA; Wagner, PJ;	Evolutionary Ecology Research	8	2	195-211
PBDB	2006	Linking taphonomy to community-level abundance: insights into compositional fidelity of the Upper Triassic shell concentrations (Eastern Alps)								X								Tomašových, Adam;	Palaeogeography, Palaeoclimatology, Palaeoecology	235	4	355-381	Elsevier
PBDB	2006	Preservation of autochthonous shell beds by positive feedback between increased hardpart-input rates and increased sedimentation rates								X								Tomašových, Adam; Fürsich, Franz T; Wilmsen, Markus;	The Journal of Geology	114	3	287-312	The University of Chicago Press
PBDB	2006	Substrate affinity and diversity dynamics of Paleozoic marine animals		X														Foote, Michael;	Paleobiology	32	3	345 - 366
PBDB	2006	A quantitative study of benthic faunal patterns within the Pennsylvanian and Early Permian						X										Bonuso, Nicole; Bottjer, David J;	Palaios	21	4	316-324	GeoScienceWorld
PBDB	2006	Assessing the ecological dominance of Phanerozoic marine invertebrates						X										Clapham, Matthew E; Bottjer, David J; Powers, Catherine M; Bonuso, Nicole; Fraiser, Margaret L; Marenco, Pedro J; Dornbos, Stephen Q; Pruss, Sara B;	Palaios	21	5	431-441	SEPM Society for Sedimentary Geology
PBDB	2006	Ecological, taxonomic, and taphonomic components of the post-Paleozoic increase in sample-level species diversity of marine benthos		X														Kowalewski, Michał; Kiessling, Wolfgang; Aberhan, Martin; Fürsich, Franz T; Scarponi, Daniele; Wood, Susan L Barbour; Hoffmeister, Alan P;	Journal Information	32	4
PBDB	2006	Statistical independence of escalatory ecological trends in Phanerozoic marine invertebrates						X										Madin, Joshua S; Alroy, John; Aberhan, Martin; Fürsich, Franz T; Kiessling, Wolfgang; Kosnik, Matthew A; Wagner, Peter J;	Science	312	5775	897-900	American Association for the Advancement of Science
PBDB	2006	Phytogeography of late Silurian macrofloras	X															Raymond, Anne; Gensel, Patricia; Stein, William E;	Review of Palaeobotany and Palynology	142	2024-03-04	165-192	Elsevier
PBDB	2006	Dispersal and divergence across the greatest ocean region: do larvae matter?						X										Paulay, Gustav; Meyer, Christopher;	Integrative and comparative biology	46	3	269-281	Oxford University Press
PBDB	2007	Evaluating compositional turnover of brachiopod communities during the end-Triassic mass extinction (Northern Calcareous Alps): Removal of dominant groups, recovery and community reassembly						X										Tomašových, Adam; Siblík, Miloš;	Palaeogeography, Palaeoclimatology, Palaeoecology	244	2024-01-04	170-200	Elsevier
PBDB	2006	Abundance distributions imply elevated complexity of post-Paleozoic marine ecosystems						X										Wagner, Peter J; Kosnik, Matthew A; Lidgard, Scott;	Science	314	5803	1289-1292	American Association for the Advancement of Science
PBDB	2007	Gradient ecology of a biotic invasion: biofacies of the type Cincinnatian Series (Upper Ordovician), Cincinnati, Ohio region, USA						X										Holland, Steven M; Patzkowsky, Mark E;	Palaios	22	4	392-407	SEPM Society for Sedimentary Geology
PBDB	2007	The effects of taxonomic standardization on sampling-standardized estimates of historical diversity		X														Wagner, Peter J; Aberhan, Martin; Hendy, Austin; Kiessling, Wolfgang;	Proceedings of the Royal Society B: Biological Sciences	274	1608	439-444	The Royal Society London
PBDB	2007	The problem with the Paleozoic													X			Peters, Shanan E;	Paleobiology	33	2	165-181	Paleontological Soc
PBDB	2007	Geographical distribution and extinction risk: lessons from Triassic–Jurassic marine benthic organisms		X														Kiessling, Wolfgang; Aberhan, Martin;	Journal of Biogeography	34	9	1473-1489	Blackwell Publishing Ltd Oxford, UK
PBDB	2007	Extinction and quiescence in marine animal genera		X														Foote, Michael;	Paleobiology	33	2	261-272
PBDB	2007	Diversity partitioning of a Late Ordovician marine biotic invasion: controls on diversity in regional ecosystems		X														Patzkowsky, Mark E; Holland, Steven M;	Journal Information	33	2
PBDB	2008	Reworking diversity: effects of storm deposition on evenness and sampled richness, Ordovician of the Basin and Range, Utah and Nevada, USA		X														Finnegan, Seth; Droser, Mary L;	Palaios	23	2	87-96	SEPM Society for Sedimentary Geology
PBDB	2008	A test of biogeographical, environmental, and ecological effect on Middle and Late Triassic brachiopod and bivalve abundance patterns		X														Bonuso, Nicole; Bottjer, David J;	Palaios	23	1	43-54	SEPM Society for Sedimentary Geology
PBDB	2007	Identifying forested environments in deep time using fossil tapirs: evidence from evolutionary morphology and stable isotopes						X										DeSantiS, Larisa RG; MacFaDDen, Bruce;	Courier-Forschungsinstitut Senckenberg	258		147	FOTOMECHANISCHE WIEDERGABE NUR MIT AUSDRUECKLICHER
PBDB	2007	Environmental correlates of the cercopithecoid radiations							X									Elton, Sarah;	Folia Primatologica	78	2024-05-06	344-364	Karger Publishers
PBDB	2007	The effect of geographic range on extinction risk during background and mass extinction		X														Payne, Jonathan L; Finnegan, Seth;	Proceedings of the National Academy of Sciences	104	25	10506-10511	National Academy of Sciences
PBDB	2007	Geographic variation in turnover and recovery from the Late Ordovician mass extinction		X														Krug, Andrew Z; Patzkowsky, Mark E;	Paleobiology	33	3	435-454	Paleontological Soc
PBDB	2007	Environmental determinants of marine benthic biodiversity dynamics through Triassic–Jurassic time		X														Kiessling, Wolfgang; Aberhan, Martin;	Journal Information	33	3
PBDB	2007	Using a theoretical ecospace to quantify the ecological diversity of Paleozoic and modern marine biotas						X										Novack-Gottshall, Philip M;	Paleobiology	33	2	273-294	Paleontological Soc
PBDB	2007	Symmetric waxing and waning of marine invertebrate genera						X										Foote, Michael;	Paleobiology	33	4	517-529	Paleontological Soc
PBDB	2007	Bryozoan paleoecology indicates mid-Phanerozoic extinctions were the product of long-term environmental stress						X										Powers, Catherine M; Bottjer, David J;	Geology	35	11	995-998	Geological Society of America
PBDB	2007	Diversity estimates, biases, and historiographic effects: resolving cetacean diversity in the Tertiary		X														Uhen, Mark D; Pyenson, Nicholas D;	Palaeontologia Electronica	10	2	11A-22
PBDB	2008	Sampling-standardized expansion and collapse of reef building in the Phanerozoic						X										Kiessling*, Wolfgang;	Mitteilungen-Museum für Naturkunde in Berlin Geowissenschaftliche Reihe	11	1	7	John Wiley & Sons, Ltd
PBDB	2007	Mirrabella, a new name for the genus Mirabella De Bruijn et al., 1987 (Mammalia), preoccupied by Mirabella Emeljanov, 1982 (Insecta)			X													de Bruijn, Hans; van den Hoek Ostende, Lars W; Donovan, Stephen K;	Contributions to Zoology	76	4	279-280
PBDB	2008	A sampling-adjusted macroevolutionary history for Ordovician–Early Silurian crinoids		X														Peters, Shanan E; Ausich, William I;	Journal Information	34	1
PBDB	2008	Ecosystem-wide body-size trends in Cambrian–Devonian marine invertebrate lineages						X										Novack-Gottshall, Philip M;	Paleobiology	34	2	210-228	Paleontological Soc
PBDB	2009	Speciation and extinction in the fossil record of North American mammals		X														Alroy, J;	Speciation and patterns of diversity			301-323
PBDB	2008	How green was Cooksonia? The importance of size in understanding the early evolution of physiology in the vascular plant lineage				X												Boyce, C Kevin;	Paleobiology	34	2	179-194	Paleontological Soc
PBDB	2008	A null biogeographic model for quantifying the role of migration in shaping patterns of global taxonomic richness and differentiation diversity, with implications for Ordovician biogeography		X														Heim, Noel A;	Paleobiology	34	2	195-209	Paleontological Soc
PBDB	2008	Scale-dependence of Cope's rule in body size evolution of Paleozoic brachiopods				X												Novack-Gottshall, Philip M; Lanier, Michael A;	Proceedings of the National Academy of Sciences	105	14	5430-5434	National Academy of Sciences
PBDB	2008	Dynamics of origination and extinction in the marine fossil record		X														Alroy, John;	Proceedings of the National Academy of Sciences	105	supplement_1	11536-11542	National Academy of Sciences
PBDB	2008	Environmental determinants of extinction selectivity in the fossil record							X									Peters, Shanan E;	Nature	454	7204	626-629	Nature Publishing Group UK London
PBDB	2008	The Red Queen revisited: reevaluating the age selectivity of Phanerozoic marine genus extinctions		X														Finnegan, Seth; Payne, Jonathan L; Wang, Steve C;	Paleobiology	34	3	318-341
PBDB	2008	Body size, energetics, and the Ordovician restructuring of marine ecosystems						X										Finnegan, Seth; Droser, Mary L;	Paleobiology	34	3	342-359	Paleontological Soc
PBDB	2008	Understanding mechanisms for the end-Permian mass extinction and the protracted Early Triassic aftermath and recovery		X														Bottjer, David J; Clapham, Matthew E; Fraiser, Margaret L; Powers, Catherine M;	GSA Today	18	9	4	Geological Society of America
PBDB	2008	Phanerozoic trends in skeletal mineralogy driven by mass extinctions				X												Kiessling, Wolfgang; Aberhan, Martin; Villier, Loïc;	Nature Geoscience	1	8	527-530	Nature Publishing Group UK London
PBDB	2008	Phanerozoic trends in the global diversity of marine invertebrates		X														Alroy, John; Aberhan, Martin; Bottjer, David J; Foote, Michael; Fürsich, Franz T; Harries, Peter J; Hendy, Austin JW; Holland, Steven M; Ivany, Linda C; Kiessling, Wolfgang;	Science	321	5885	97-100	American Association for the Advancement of Science
PBDB	2008	How are global patterns of faunal turnover expressed at regional scales? Evidence from the Upper Mississippian (Chesterian Series), Illinois Basin, USA		X														Bonelli Jr, James R; Patzkowsky, Mark E;	Palaios	23	11	760-772	SEPM Society for Sedimentary Geology
PBDB	2008	On the bidirectional relationship between geographic range and taxonomic duration	X															Foote, Michael; Crampton, James S; Beu, Alan G; Cooper, Roger A;	Paleobiology	34	4	421-433	Paleontological Soc
PBDB	2008	Paleobiogeography of Miocene Equinae of North America: a phylogenetic biogeographic analysis of the relative roles of climate, vicariance, and dispersal	X															Maguire, Kaitlin Clare; Stigall, Alycia L;	Palaeogeography, Palaeoclimatology, Palaeoecology	267	2024-03-04	175-184	Elsevier
PBDB	2009	Stability of regional brachiopod diversity structure across the Mississippian/Pennsylvanian boundary		X														Heim, Noel A;	Paleobiology	35	3	393-412	Paleontological Soc
PBDB	2009	Revisiting Raup: exploring the influence of outcrop area on diversity in light of modern sample-standardization techniques		X														Wall, Patrick D; Ivany, Linda C; Wilkinson, Bruce H;	Paleobiology	35	1	146-167	Paleontological Soc
PBDB	2009	Ecological restructuring after extinction: the Late Ordovician (Mohawkian) of the eastern United States						X										Layou, Karen M;	Palaios	24	2	118-130	SEPM Society for Sedimentary Geology
PBDB	2009	The influence of lithification on Cenozoic marine biodiversity trends		X														Hendy, Austin JW;	Journal Information	35	1
PBDB	2009	The impact of lithification on the diversity, size distribution, and recovery dynamics of marine invertebrate assemblages		X														Sessa, Jocelyn A; Patzkowsky, Mark E; Bralower, Timothy J;	Geology	37	2	115-118	Geological Society of America
PBDB	2009	Marine mammals through time: when less is more in studying palaeodiversity		X														Marx, Felix G;	Proceedings of the Royal Society B: Biological Sciences	276	1658	887-892	The Royal Society London
PBDB	2009	Evidence for extinction selectivity throughout the marine invertebrate fossil record		X														Janevski, G Alex; Baumiller, Tomasz K;	Paleobiology	35	4	553-564	Paleontological Soc
PBDB	2009	Zenostephanus, a new name for the genus Xenostephanus Arkell and Callomon, 1963 (Mollusca, Cephalopoda), preoccupied by Xenostephanus Simpson, Minoprio and Patterson, 1962 (Mammalia)			X													CALLOMON, JOHN H; DONOVAN, STEPHEN K; VAN DEN HOEK OSTENDE, LARS W;	Palaeontology	52	3	671-672	Blackwell Publishing Ltd
PBDB	2010	Reef expansion during the Triassic: Spread of photosymbiosis balancing climatic cooling						X										Kiessling, Wolfgang;	Palaeogeography, Palaeoclimatology, Palaeoecology	290	2024-01-04	2024-11-19	Elsevier
PBDB	2009	Faunal diversity, heterogeneity and body size in the Early Triassic: testing post-extinction paradigms in the Virgin Limestone of Utah, USA∗						X										McGowan, AJ; Smith, AB; Taylor, PD;	Australian Journal of Earth Sciences	56	6	859-872	Taylor & Francis
PBDB	2009	Assessing the role of abundance in marine bivalve extinction over the post-Paleozoic		X														Simpson, Carl; Harnik, Paul G;	Paleobiology	35	4	631-647	Paleontological Soc
PBDB	2009	Fossil plant relative abundances indicate sudden loss of Late Triassic biodiversity in East Greenland		X														McElwain, Jennifer C; Wagner, Peter J; Hesselbo, Stephen P;	Science	324	5934	1554-1556	American Association for the Advancement of Science
PBDB	2010	The geological completeness of paleontological sampling in North America													X			Peters, Shanan E; Heim, Noel A;	Paleobiology	36	1	61-79	Paleontological Soc
PBDB	2009	Phanerozoic trends in the global geographic disparity of marine biotas		X														Miller, Arnold I; Aberhan, Martin; Buick, Devin P; Bulinski, Katherine V; Ferguson, Chad A; Hendy, Austin JW; Kiessling, Wolfgang;	Paleobiology	35	4	612-630	Paleontological Soc
PBDB	2009	Relative taxonomic and ecologic stability in Devonian marine faunas of New York State: a test of coordinated stasis						X										Ivany, Linda C; Brett, Carlton E; Wall, Heather LB; Wall, Patrick D; Handley, John C;	Paleobiology	35	4	499-524	Paleontological Soc
PBDB	2011	Taphonomic overprints on Phanerozoic trends in biodiversity: Lithification and other secular megabiases								X								Hendy, Austin JW;	Taphonomy			19-77	Springer
PBDB	2009	An early Hettangian coral reef in southern France: Implications for the end-Triassic reef crisis						X										Kiessling, Wolfgang; Roniewicz, Ewa; Villier, Loïc; Léonide, Philippe; Struck, Ulrich;	Palaios	24	10	657-671	GeoScienceWorld
PBDB	2009	Late Miocene turnover of molluscan faunas, New Zealand: Taxonomic and ecological reassessment of diversity changes at multiple spatial and temporal scales		X														Hendy, Austin JW; Kamp, Peter JJ; Vonk, Adam J;	Palaeogeography, Palaeoclimatology, Palaeoecology	280	2024-03-04	275-290	Elsevier
PBDB	2009	Epicontinental seas versus open-ocean settings: the kinetics of mass extinction and origination		X														Miller, Arnold I; Foote, Michael;	Science	326	5956	1106-1109	American Association for the Advancement of Science
PBDB	2009	The origin and initial rise of pelagic cephalopods in the Ordovician		X														Kröger, Björn; Servais, Thomas; Zhang, Yunbai;	PLoS One	4	9	e7262	Public Library of Science
PBDB	2010	Reefs as cradles of evolution and sources of biodiversity in the Phanerozoic		X														Kiessling, Wolfgang; Simpson, Carl; Foote, Michael;	Science	327	5962	196-198	American Association for the Advancement of Science
PBDB	2010	Paleolatitudinal gradients in seed size during the Cretaceous-Tertiary radiation of angiosperms				X												Sims, Hallie J;	International journal of plant sciences	171	2	216-220	The University of Chicago Press
PBDB	2010	The role of extinction in large-scale diversity–stability relationships		X														Simpson, Carl; Kiessling, Wolfgang;	Proceedings of the Royal Society B: Biological Sciences	277	1686	1451-1456	The Royal Society
PBDB	2010	Climate, critters, and cetaceans: Cenozoic drivers of the evolution of modern whales		X														Marx, Felix G; Uhen, Mark D;	Science	327	5968	993-996	American Association for the Advancement of Science
PBDB	2010	Paleontological perspectives on morphological evolution				X												Wagner, Peter J;	Evolution since Darwin: the first 150 years			451 - 479	M.A. Bell, D.J. Futuyma, W.F. Eanes & J.S. Levinto
PBDB	2010	On the potential for ocean acidification to be a general cause of ancient reef crises						X										KIESSLING, WOLFGANG; SIMPSON, CARL;	Global Change Biology	17	1	56-67	Wiley Online Library
PBDB	2011	Covariation in macrostratigraphic and macroevolutionary patterns in the marine record of North America													X			Heim, Noel A; Peters, Shanan E;	Bulletin	123	2024-03-04	620-630	Geological Society of America
PBDB	2010	Geographical, environmental and intrinsic biotic controls on Phanerozoic marine diversification		X														Alroy, John;	Palaeontology	53	6	1211-1235	Blackwell Publishing Ltd Oxford, UK
PBDB	2010	Diversity dynamics: molecular phylogenies need the fossil record		X														Quental, Tiago B; Marshall, Charles R;	Trends in ecology & evolution	25	8	434-441	Elsevier
PBDB	2010	Comparison of changes in ocean chemistry in the early triassic with trends in diversity and ecology						X										Pietsch, Carlie; Bottjer, David J;	Journal of Earth Science	21		147-150	Springer
PBDB	2010	Effect of nutrient availability on marine origination rates throughout the Phanerozoic eon		X														Cárdenas, Andrés L; Harries, Peter J;	Nature Geoscience	3	6	430-434	Nature Publishing Group UK London
PBDB	2010	The shifting balance of diversity among major marine animal groups		X														Alroy, John;	Science	329	5996	1191-1194	American Association for the Advancement of Science
PBDB	2011	Escargots through time: an energetic comparison of marine gastropod assemblages before and after the Mesozoic Marine Revolution						X										Finnegan, Seth; McClain, Craig M; Kosnik, Matthew A; Payne, Jonathan L;	Paleobiology	37	2	252-269	Paleontological Soc
PBDB	2010	Mesozoic marine tetrapod diversity: mass extinctions and temporal heterogeneity in geological megabiases affecting vertebrates		X														Benson, Roger BJ; Butler, Richard J; Lindgren, Johan; Smith, Adam S;	Proceedings of the Royal Society B: Biological Sciences	277	1683	829-834	The Royal Society
PBDB	2011	Trajectories of Late Permian–Jurassic radiolarian extinction rates: no evidence for an end-Triassic mass extinction		X														Kiessling, Wolfgang; Danelian, Taniel;	Fossil Record	14	1	95-101	Wiley Göttingen, Germany
PBDB	2011	A ubiquitous∼ 62-Myr periodic fluctuation superimposed on general trends in fossil biodiversity. I. Documentation		X														Melott, Adrian L; Bambach, Richard K;	Paleobiology	37	1	92-112	Paleontological Soc
PBDB	2011	Sea level, dinosaur diversity and sampling biases: investigating the ‘common cause’hypothesis in the terrestrial realm		X														Butler, Richard J; Benson, Roger BJ; Carrano, Matthew T; Mannion, Philip D; Upchurch, Paul;	Proceedings of the Royal Society B: Biological Sciences	278	1709	1165-1170	The Royal Society
PBDB	2011	Niche conservatism along an onshore-offshore gradient						X										Holland, Steven M; Zaffos, Andrew;	Paleobiology	37	2	270-286	Paleontological Soc
PBDB	2010	Fair sampling of taxonomic richness and unbiased estimation of origination and extinction rates		X														Alroy, JOHN;	Paleontological Society Special Papers	16	16	2024-01-26
PBDB	2011	Stratigraphic distribution of marine fossils in North America													X			Peters, Shanan E; Heim, Noel A;	Geology	39	3	259-262	Geological Society of America
PBDB	2011	Changes in shell durability of common marine taxa through the Phanerozoic: evidence for biological rather than taphonomic drivers						X										Kosnik, Matthew A; Alroy, John; Behrensmeyer, Anna K; Fürsich, Franz T; Gastaldo, Robert A; Kidwell, Susan M; Kowalewski, Michał; Plotnick, Roy E; Rogers, Raymond R; Wagner, Peter J;	Paleobiology	37	2	303-331	Paleontological Soc
PBDB	2010	Marine benthic invertebrates from the Upper Jurassic of northern Ethiopia and their biogeographic affinities	X															Kiessling, Wolfgang; Pandey, Dhirendra Kumar; Schemm-Gregory, Mena; Mewis, Heike; Aberhan, Martin;	Journal of African Earth Sciences				Elsevier
PBDB	2011	A ubiquitous∼ 62-Myr periodic fluctuation superimposed on general trends in fossil biodiversity. II. Evolutionary dynamics associated with periodic fluctuation in marine diversity		X														Melott, Adrian L; Bambach, Richard K;	Paleobiology	37	3	383-408	Paleontological Soc
PBDB	2011	Uncovering the diversification history of marine tetrapods: ecology influences the effect of geological sampling biases		X														Benson, Roger BJ; Butler, Richard J;	Geological Society, London, Special Publications	358	1	191-208	The Geological Society of London London
PBDB	2011	A re-evaluation of the ‘mid-Cretaceous sauropod hiatus’ and the impact of uneven sampling of the fossil record on patterns of regional dinosaur extinction		X														Mannion, Philip D; Upchurch, Paul;	Palaeogeography, Palaeoclimatology, Palaeoecology	299	2024-03-04	529-540	Elsevier
PBDB	2011	Air‐filled postcranial bones in theropod dinosaurs: physiological implications and the ‘reptile’–bird transition				X												Benson, Roger BJ; Butler, Richard J; Carrano, Matthew T; O'Connor, Patrick M;	Biological Reviews	87	1	168-193	Wiley Online Library
PBDB	2011	Macrostratigraphy and macroevolution in marine environments: testing the common-cause hypothesis													X			Peters, Shanan E; Heim, Noel A;	Geological Society, London, Special Publications	358	1	95-104	The Geological Society of London London
PBDB	2011	The multidimensionality of the niche reveals functional diversity changes in benthic marine biotas across geological time						X										Villéger, Sébastien; Novack‐Gottshall, Philip M; Mouillot, David;	Ecology letters	14	6	561-568	Wiley Online Library
PBDB	2011	Geological and anthropogenic controls on the sampling of the terrestrial fossil record: a case study from the Dinosauria		X														Upchurch, P; Mannion, PD; Benson, RBJ; Butler, RJ; Carrano, MT;	Geological Society, London, Special Publications	358	1	209-240	Geological Society of London
PBDB	2011	Regional environmental breadth predicts geographic range and longevity in fossil marine genera							X									Heim, Noel A; Peters, Shanan E;	PloS one	6	5	e18946	Public Library of Science
PBDB	2011	Evolutionary diversification of reef corals: a comparison of the molecular and fossil records		X														Simpson, Carl; Kiessling, Wolfgang; Mewis, Heike; Baron‐Szabo, Rosemarie C; Müller, Johannes;	Evolution	65	11	3274-3284	Wiley Online Library
PBDB	2011	Acidification, anoxia, and extinction: a multiple logistic regression analysis of extinction selectivity during the Middle and Late Permian						X										Clapham, Matthew E; Payne, Jonathan L;	Geology	39	11	1059-1062	Geological Society of America
PBDB	2011	The environmental affinities of marine higher taxa and possible biases in their first appearances in the fossil record							X									Anderson, Brendan M; Pisani, Davide; Miller, Arnold I; Peterson, Kevin J;	Geology	39	10	971-974	GeoScienceWorld
PBDB	2011	Direct and indirect effects of biological factors on extinction risk in fossil bivalves		X														Harnik, Paul G;	Proceedings of the National Academy of Sciences	108	33	13594-13599	National Academy of Sciences
PBDB	2011	How do geological sampling biases affect studies of morphological evolution in deep time? A case study of pterosaur (Reptilia: Archosauria) disparity				X												Butler, Richard J; Brusatte, Stephen L; Andres, Brian; Benson, Roger BJ;	Evolution	66	1	147-162	Wiley Online Library
PBDB	2012	Vision and the diversification of Phanerozoic marine invertebrates		X														Aberhan, Martin; Nürnberg, Sabine; Kiessling, Wolfgang;	Paleobiology	38	2	187-204	Cambridge University Press
PBDB	2011	Impact of outcrop area on estimates of Phanerozoic terrestrial biodiversity trends													X			Wall, PD; Ivany, LC; Wilkinson, BH;	Geological Society, London, Special Publications	358	1	53-62	The Geological Society of London London
PBDB	2012	A temperate palaeodiversity peak in Mesozoic dinosaurs and evidence for Late Cretaceous geographical partitioning		X														Mannion, Philip D; Benson, Roger BJ; Upchurch, Paul; Butler, Richard J; Carrano, Matthew T; Barrett, Paul M;	Global Ecology and Biogeography				Wiley Online Library
PBDB	2011	Dissecting the global diversity trajectory of an enigmatic group: The paleogeographic history of tentaculitoids		X														Wittmer, Jacalyn M; Miller, Arnold I;	Palaeogeography, Palaeoclimatology, Palaeoecology	312	2024-01-02	54-65	Elsevier
PBDB	2012	Environmental and biological controls on the diversity and ecology of Late Cretaceous through early Paleogene marine ecosystems in the US Gulf Coastal Plain		X														Sessa, Jocelyn A; Bralower, Timothy J; Patzkowsky, Mark E; Handley, John C; Ivany, Linda C;	Paleobiology	38	2	218-239	Paleontological Soc
PBDB	2011	Phanerozoic Earth system evolution and marine biodiversity		X														Hannisdal, Bjarte; Peters, Shanan E;	science	334	6059	1121-1124	American Association for the Advancement of Science
PBDB	2012	23 Impacts of environmental change and community ecology on the composition and diversity of the southern African monkey fauna from the Plio-Pleistocene to the present		X														Elton, Sarah;	African Genesis: Perspectives on Hominin Evolution	62		471	Cambridge University Press
PBDB	2011	Multivariate assessment of the required sample size for community paleoecological research						X										Forcino, Frank L;	Palaeogeography, Palaeoclimatology, Palaeoecology				Elsevier
PBDB	2012	The evolutionary diversification of seed size: using the past to understand the present				X												Sims, Hallie J;	Evolution	66	5	1636–1649	Blackwell Publishing Inc
PBDB	2012	An∼ 60-Million-Year Periodicity Is Common to Marine 87Sr/86Sr, Fossil Biodiversity, and Large-Scale Sedimentation: What Does the Periodicity Reflect?		X														Melott, Adrian L; Bambach, Richard K; Petersen, Kenni D; McArthur, John M;	The Journal of Geology	120	2	217-226	University of Chicago Press Chicago, IL
PBDB	2012	The relationship between genus richness and geographic area in Late Cretaceous marine biotas: epicontinental sea versus open-ocean-facing settings	X															Lagomarcino, Anne J; Miller, Arnold I;					Public Library of Science San Francisco, USA
PBDB	2012	New perspectives on transitions between ecological-evolutionary subunits in the “type interval” for coordinated stasis						X										Zambito, James J; Brett, Carlton E; Baird, Gordon C; Kolbe, Sarah E; Miller, Arnold I;	Paleobiology	38	4	664-681	Paleontological Soc
PBDB	2012	Mammalian niche conservation through deep time						X										DeSantis, Larisa RG; Beavins Tracy, Rachel A; Koontz, Cassandra S; Roseberry, John C; Velasco, Matthew C;	PLoS One	7	4	e35624	Public Library of Science San Francisco, USA
PBDB	2012	Climate change and the selective signature of the Late Ordovician mass extinction		X														Finnegan, Seth; Heim, Noel A; Peters, Shanan E; Fischer, Woodward W;	Proceedings of the National Academy of Sciences	109	18	6829-6834	National Academy of Sciences
PBDB	2012	Predator-induced macroevolutionary trends in Mesozoic crinoids						X										Gorzelak, Przemysław; Salamon, Mariusz A; Baumiller, Tomasz K;	Proceedings of the National Academy of Sciences	109	18	7004-7007	National Academy of Sciences
PBDB	2012	Regional-scale marine faunal change in eastern Australia during Permian climate fluctuations and its relationship to local community restructuring									X							Clapham, Matthew E; James, Noel P;	Palaios	27	9	627-635	GeoScienceWorld
PBDB	2012	The completeness of the fossil record of Mesozoic birds: implications for early avian evolution		X														Brocklehurst, Neil; Upchurch, Paul; Mannion, Philip D; O'Connor, Jingmai;	PloS one	7	6	e39056	Public Library of Science
PBDB	2012	< i> Roamerella</i>, a new name for the genus< i> Roemerella</i> Akopyan in (Mollusca, Gastropoda; Upper Cretaceous), preoccupied by< i> Roemerella</i>(Brachiopoda, Lingulata; Devonian)			X													Donovan, Stephen K; van den Hoek Ostende, Lars W;	Cretaceous Research				Elsevier
PBDB	2012	Neoextrania, a replacement name for Extrania Sun & Wang, 1985 (Ostracoda), preoccupied by Extrania Qian in Qiu et al., 1983 (Trilobita)			X													Donovan, Stephen K; van den Hoek Ostende, Lars W;	Alcheringa: An Australasian Journal of Palaeontology	36	3	423-423	Taylor & Francis
PBDB	2013	Diversity trends in the establishment of terrestrial vertebrate ecosystems: interactions between spatial and temporal sampling biases		X														Benson, Roger BJ; Upchurch, Paul;	Geology	41	1	43-46	Geological Society of America
PBDB	2012	Constraining carbonate chemistry at a potential ocean acidification event (the Triassic–Jurassic boundary) using the presence of corals and coral reefs in the fossil record						X										Martindale, Rowan C; Berelson, William M; Corsetti, Frank A; Bottjer, David J; West, A Joshua;	Palaeogeography, Palaeoclimatology, Palaeoecology	350		114-123	Elsevier
PBDB	2012	Extinctions in ancient and modern seas		X														Harnik, Paul G; Lotze, Heike K; Anderson, Sean C; Finkel, Zoe V; Finnegan, Seth; Lindberg, David R; Liow, Lee Hsiang; Lockwood, Rowan; McClain, Craig R; McGuire, Jenny L;	Trends in Ecology & Evolution				Elsevier
PBDB	2012	Towards adaptable, interactive and quantitative paleogeographic maps	X															Wright, Nicky; Zahirovic, Sabin; Müller, R Dietmar; Seton, Maria;	Biogeosciences Discuss	9		9603-9636
PBDB	2012	Biodiversity tracks temperature over time		X														Mayhew, Peter J; Bell, Mark A; Benton, Timothy G; McGowan, Alistair J;	Proceedings of the National Academy of Sciences	109	38	15141-15145	National Academy of Sciences
PBDB	2013	Pterosaur diversity: untangling the influence of sampling biases, Lagerstätten, and genuine biodiversity signals		X														Butler, Richard J; Benson, Roger BJ; Barrett, Paul M;	Palaeogeography, Palaeoclimatology, Palaeoecology	372		78-87	Elsevier
PBDB	2012	Ammonoids and Mash-ups: The Potential of Geobrowsers to Enhance Public Awareness of Geodiversity Sites and Objects in Their Spatial Context																McGowan, Alistair J; Strang, Katie M;	Scottish Geographical Journal	128	2024-03-04	304-311	Routledge
PBDB	2013	Cretaceous tetrapod fossil record sampling and faunal turnover: implications for biogeography and the rise of modern clades	X															Benson, Roger BJ; Mannion, Philip D; Butler, Richard J; Upchurch, Paul; Goswami, Anjali; Evans, Susan E;	Palaeogeography, Palaeoclimatology, Palaeoecology	372		88-107	Elsevier
PBDB	2012	Long-term differences in extinction risk among the seven forms of rarity		X														Harnik, Paul G; Simpson, Carl; Payne, Jonathan L;	Proceedings of the Royal Society B: Biological Sciences	279	1749	4969-4976	The Royal Society
PBDB	2012	Equatorial decline of reef corals during the last Pleistocene interglacial		X														Kiessling, Wolfgang; Simpson, Carl; Beck, Brian; Mewis, Heike; Pandolfi, John M;	Proceedings of the National Academy of Sciences	109	52	21378-21383	National Academy of Sciences
PBDB	2013	Reconstructing the diversity of early terrestrial herbivorous tetrapods		X														Pearson, Marianne R; Benson, Roger BJ; Upchurch, Paul; Fröbisch, Jörg; Kammerer, Christian F;	Palaeogeography, Palaeoclimatology, Palaeoecology	372		42-49	Elsevier
PBDB	2010	The geological history of biodiversity		X														Foote, M; Bell, MA;	Evolution since Darwin: the first 150 years			479-510	Sinauer Sunderland, MA
PBDB	2008	Long-term cycles in the history of life: periodic biodiversity in the Paleobiology Database		X														Melott, Adrian L;	PloS one	3	12	e4044	Public Library of Science
PBDB	2007	A molecular phylogeny of the marine mussel genus Perna (Bivalvia: Mytilidae) based on nuclear (ITS1&2) and mitochondrial (COI) DNA sequences					X											Wood, Ann R; Apte, Smita; MacAvoy, Elizabeth S; Gardner, Jonathan PA;	Molecular Phylogenetics and Evolution	44	2	685-698	Academic Press
PBDB	2008	The case for dynamic subsidence of the US east coast since the Eocene													X			Spasojević, Sonja; Liu, Lijun; Gurnis, Michael; Müller, R Dietmar;	Geophysical Research Letters	35	8	L08305	American Geophysical Union
PBDB	2009	The latitudinal diversity gradient of brachiopods over the past 530 million years		X														Powell, Matthew G;	The Journal of Geology	117	6	585-594	The University of Chicago Press
PBDB	2009	Generation of Earth's first-order biodiversity pattern		X														Krug, Andrew Z; Jablonski, David; Valentine, James W; Roy, Kaustuv;	Astrobiology	9	1	113-124	Mary Ann Liebert, Inc. 140 Huguenot Street, 3rd Floor New Rochelle, NY 10801 …
PBDB	2008	Did incumbency play a role in maintaining boundaries between Late Ordovician brachiopod realms?						X										SHEEHAN, PETER M;	Lethaia	41	2	147-153	Wiley Online Library
PBDB	2009	Three-toed browsing horse Anchitherium (Equidae) from the Miocene of Panama	X															MacFadden, Bruce J;	Journal of Paleontology	83	3	489-492	Paleontological Soc
PBDB	2012	Mutualism with plants drives primate diversification		X														Gómez, José M; Verdú, Miguel;	Systematic Biology	61	4	567-577	Oxford University Press
PBDB	2006	Assessing latitudinal gradients in speciation rates and biodiversity at the global scale		X														Allen, Andrew P; Gillooly, James F;	Ecology Letters	9	8	947-954	Wiley Online Library
PBDB	2010	Relationship between the alpha diversity of communities and the appearance rates of new genera in the evolution of phanerozoic marine biota		X														Markov, AV; Bondarev, AA; Vinarsky, MV;	Paleontological Journal	44	5	477-488	Springer
PBDB	2008	Global climate and trends of plant ecological evolution									X							Gamalei, Yu V; Sheremet'ev, SN;	Doklady Biological Sciences	420	1	176	Springer Nature BV
PBDB	2012	Phanerozoic marine diversity: rock record modelling provides an independent test of large-scale trends		X														Smith, Andrew B; Lloyd, Graeme T; McGowan, Alistair J;	Proceedings of the Royal Society B: Biological Sciences	279	1746	4489-4495	The Royal Society
PBDB	2012	Trends of the Herbs Ecological Evolution						X										Sheremet’ev, Sergei N; Gamalei, Yuri V;	Evolutionary Biology: Mechanisms and Trends			189-212	Springer
PBDB	2013	Vertebrate palaeobiodiversity patterns and the impact of sampling bias		X														Mannion, Philip D; Benson, Roger BJ; Butler, Richard J;	Palaeogeography, Palaeoclimatology, Palaeoecology	372		2024-01-04	Elsevier
PBDB	2009	Neostusakia, a new name for preoccupied Stusakia Kment and Henry, 2008 (Hemiptera: Heteroptera: Berytidae).			X													Kment, Petr; Henry, Thomas J; Fryda, Jiri;
PBDB	2011	Projecting coral reef futures under global warming and ocean acidification									X							Pandolfi, John M; Connolly, Sean R; Marshall, Dustin J; Cohen, Anne L;	science	333	6041	418-422	American Association for the Advancement of Science
PBDB	2011	The ties linking rock and fossil records and why they are important for palaeobiodiversity studies													X			Smith, Andrew B; McGowan, Alistair J;	Geological Society, London, Special Publications	358	1	2024-01-07	The Geological Society of London London
PBDB	2003	The impact of the pull of the recent on the history of marine diversity		X														Jablonski, David; Roy, Kaustuv; Valentine, James W; Price, Rebecca M; Anderson, Philip S;	Science	300	5622	1133-1135	American Association for the Advancement of Science
PBDB	2010	Low beta diversity of Maastrichtian dinosaurs of North America		X														Vavrek, Matthew J; Larsson, Hans CE;	Proceedings of the National Academy of Sciences	107	18	8265-8268	National Academy of Sciences
PBDB	2012	Paleobiology of the genus Hypericum (Hypericaceae): a survey of the fossil record and its palaeogeographic implications	X															Meseguer, Andrea S; Sanmartín, Isabel;	Anales del Jardín Botánico de Madrid	69	1	97-106
PBDB	2007	Prolonged Permian–Triassic ecological crisis recorded by molluscan dominance in Late Permian offshore assemblages						X										Clapham, Matthew E; Bottjer, David J;	Proceedings of the National Academy of Sciences	104	32	12971-12975	National Academy of Sciences
PBDB	2011	Early Eocene warming events and the timing of terrestrial faunal exchange between India and Asia									X							Clementz, Mark; Bajpai, Sunil; Ravikant, V; Thewissen, JGM; Saravanan, N; Singh, IB; Prasad, V;	Geology	39	1	15-18	GeoScienceWorld
PBDB	2013	Contrasting patterns and connections of rock and biotic diversity in the marine and non-marine fossil records of North America													X			Rook, Deborah L; Heim, Noel A; Marcot, Jonathan;	Palaeogeography, Palaeoclimatology, Palaeoecology	372		123-129	Elsevier
PBDB	2010	The Devonian nekton revolution						X										KLUG, CHRISTIAN; KRÖGER, BJÖRN; KIESSLING, WOLFGANG; MULLINS, GARY L; SERVAIS, THOMAS; FRÝDA, JIŘÍ; KORN, DIETER; TURNER, SUSAN;	Lethaia	43	4	465-477	Wiley Online Library
PBDB	2012	Habitat tracking, stasis and survival in Neogene large mammals						X										Raia, P; Passaro, F; Fulgione, D; Carotenuto, F;	Biology Letters	8	1	64-66	The Royal Society
PBDB	2010	Detrital zircons from fluvial Jurassic strata of the Michigan basin: implications for the transcontinental Jurassic paleoriver hypothesis: COMMENT													X			Benison, Kathleen C; Knapp, Jonathan P;	Geology	38	12	e228-e228	Geological Society of America
PBDB	2012	Cretaceous forest composition and productivity inferred from a global fossil wood database						X										Peralta-Medina, Emiliano; Falcon-Lang, Howard J;	Geology	40	3	219-222	Geological Society of America
PBDB	2013	A survey of palaeontological sampling biases in fishes based on the Phanerozoic record of Great Britain														X		Lloyd, Graeme T; Friedman, Matt;	Palaeogeography, Palaeoclimatology, Palaeoecology	372		2024-05-17	Elsevier
PBDB	2005	Was southern Central America an archipelago or a peninsula in the middle Miocene? A test using land-mammal body size	X															Kirby, Michael Xavier; MacFadden, Bruce;	Palaeogeography, palaeoclimatology, palaeoecology	228	2024-03-04	193-202	Elsevier
PBDB	2008	Insect‐damaged fossil leaves record food web response to ancient climate change and extinction						X										Wilf, Peter;	New Phytologist	178	3	486-502	Wiley Online Library
PBDB	2011	Limits to biodiversity cycles from a unified model of mass-extinction events		X														Feulner, Georg;	International Journal of Astrobiology	10	2	123-129	Cambridge University Press
PBDB	2006	Examining the latitudinal diversity gradient in Paleozoic terebratulide brachiopods: should singleton data be removed?		X														Fitzgerald, Paul C; Carlson, Sandra J;	Paleobiology	32	3	367-386	Paleontological Soc
PBDB	2011	Molecular data resolve placement of the Olympic marmot and estimate dates of trans-Beringian interchange					X											Steppan, Scott J; Kenagy, GJ; Zawadzki, Christopher; Robles, Rafael; Lyapunova, Elena A; Hoffmann, Robert S;	Journal of Mammalogy	92	5	1028-1037	American Society of Mammalogists Illinois Natural History Survey, 1816 South …
PBDB	2009	Diversity patterns amongst herbivorous dinosaurs and plants during the Cretaceous: implications for hypotheses of dinosaur/angiosperm co‐evolution		X														Butler, RJ; Barrett, PM; Kenrick, P; Penn, MG;	Journal of evolutionary biology	22	3	446-459	Wiley Online Library
PBDB	2011	Mollusks in Phanerozoic marine communities: Implications from the analysis of global paleontological databases						X										Vinarski, MV; Bondarev, AA; Markov, AV;	Paleontological Journal	45	4	358-369	Springer
PBDB	2008	Diversity and distribution of Triassic bryozoans in the aftermath of the end-Permian mass extinction		X														Powers, Catherine M; Pachut, Joseph F;	Journal of Paleontology	82	2	362-371	Paleontological Soc
PBDB	2012	Rise of dinosaurs reveals major body-size transitions are driven by passive processes of trait evolution				X												Sookias, Roland B; Butler, Richard J; Benson, Roger BJ; Sookias, Roland B; Butler, Richard J; Benson, Roger BJ;	Proceedings of the Royal Society B: Biological Sciences	279	1736	2180-2187	The Royal Society
PBDB	2011	Has the Earth’s sixth mass extinction already arrived?		X														Barnosky, Anthony D; Matzke, Nicholas; Tomiya, Susumu; Wogan, Guinevere OU; Swartz, Brian; Quental, Tiago B; Marshall, Charles; McGuire, Jenny L; Lindsey, Emily L; Maguire, Kaitlin C;	Nature	471	7336	51-57	Nature Publishing Group
PBDB	2012	Exceptional preservation of insects in lacustrine environments								X								Smith, Dena M;	Palaios	27	5	346-353	SEPM Society for Sedimentary Geology SEPM Society for Sedimentary Geology …
PBDB	2011	Modeling the Biogeography of Fossil Baboons	X															Bettridge, Caroline M; Dunbar, R IM;	International Journal of Primatology			2024-01-31	Springer
PBDB	2012	Predicting extinction from fossil trajectories of geographical ranges in benthic marine molluscs		X														Tietje, Melanie; Kiessling, Wolfgang;	Journal of Biogeography				Wiley Online Library
PBDB	2011	First Fossil Orthoptera from the Jurassic of North America					X											Smith, Dena M; Gorman, Mark A; Pardo, Jason D; Small, Bryan J;	Journal of Paleontology	85	1	102-105	Paleontological Soc
PBDB	2012	Nuculidae (Bivalvia) in the Cape Melville Formation, King George Island, Antarctica, with an overview of the bivalve fauna						X										Whittle, Rowan J; Quaglio, Fernanda; Alistair Crame, J; Linse, Katrin;	Antarctic Science	1	1	2024-01-09	Cambridge Univ Press
PBDB	2007	Swietenia (Meliaceae) flower in late oligocene–early Miocene amber from simojovel de allende, chiapas, Mexico						X										Castañeda‐Posadas, Carlos; Cevallos‐Ferriz, Sergio RS;	American Journal of Botany	94	11	1821-1827	Botanical Society of America
PBDB	2012	Phanerozoic marine biodiversity: a fresh look at data, methods, patterns and processes		X														Aberhan, Martin; Kiessling, Wolfgang;	Earth and Life			2024-03-22	Springer
PBDB	2012	Paleobiogeography and biodiversity of Late Maastrichtian dinosaurs: how many dinosaur species went extinct at the Cretaceous-Tertiary boundary?	X															Le Loeuff, Jean;	Bulletin de la Sociéte Géologique de France	183	6	547-559	Societe Geologique de France
PBDB	2012	Revision of Mesozoic fossils of the helophorid lineage of the superfamily Hydrophiloidea (Coleoptera: Polyphaga)					X											FIKÁČEK, Martin; PROKIN, Alexander; ANGUS, Robert B; PONOMARENKO, Alexander; YUE, Yanli; REN, Dong; PROKOP, Jakub;
PBDB	2006	Palaeoecology of Kolpochoerus heseloni (= K. limnetes): a multiproxy approach: palaeoecology						X										Bishop, Laura C; King, Tania; Hill, Andrew; Wood, Bernard;	Transactions of the Royal Society of South Africa	61	2	81-88	Taylor & Francis
PBDB	2008	Testing co‐evolutionary hypotheses over geological timescales: interactions between Mesozoic non‐avian dinosaurs and cycads		X														Butler, Richard J; Barrett, Paul M; Kenrick, Paul; Penn, Malcolm G;	Biological Reviews	84	1	73-89	Wiley Online Library
PBDB	2012	Microfossils in micrites from Serra da Bodoquena (MS), Brazil: taxonomy and paleoenvironmental implications			X													Utida, Giselle; Petri, Setembrino; Oliveira, Emiliano C; Boggiani, Paulo C;	Anais da Academia Brasileira de Ciências	84		245-262	Academia Brasileira de Ciências
PBDB	2007	Causes of lineage decline in the Aplodontidae: testing for the influence of physical and biological change		X														Hopkins, Samantha SB;	Palaeogeography, Palaeoclimatology, Palaeoecology	246	2024-02-04	331-353	Elsevier
PBDB	2010	Broad-scale patterns of Late Jurassic dinosaur paleoecology						X										Noto, Christopher R; Grossman, Ari;	PLoS One	5	9	e12553	Public Library of Science
PBDB	2013	The sampling and estimation of marine paleodiversity patterns: implications of a Pliocene model		X														Valentine, James W; Jablonski, David; Krug, Andrew Z; Berke, Sarah K;	Paleobiology	39	1	2024-01-20	Cambridge University Press
PBDB	2009	The effects of mid-Phanerozoic environmental stress on bryozoan diversity, paleoecology, and paleogeography							X									Powers, Catherine M; Bottjer, David J;	Global and Planetary Change	65	2024-03-04	146-154	Elsevier
PBDB	2009	Requiem for Lipotes: an evolutionary perspective on marine mammal extinction		X														Pyenson, Nicholas D;	Marine Mammal Science	25	3	714-724	Blackwell Publishing Inc Malden, USA
PBDB	2007	The macroevolutionary consequences of ecological differences among species						X										McPEEK, MARK A;	Palaeontology	50	1	111-129	Blackwell Publishing Ltd Oxford, UK
PBDB	2010	Evolution in fossil lineages: paleontology and the origin of species		X														Hunt, Gene;	the american naturalist	176	S1	S61-S76	The University of Chicago Press
PBDB	2007	Ecological generalization during adaptive radiation: evidence from Neogene mammals						X										Feranec, Robert S;	Evolutionary Ecology Research	9	4	555	EVOLUTIONARY ECOLOGY LTD
PBDB	2010	Diversity versus disparity and the radiation of modern cetaceans		X														Slater, Graham J; Price, Samantha A; Santini, Francesco; Alfaro, Michael E;	Proceedings of the Royal Society B: Biological Sciences	277	1697	3097-3104	The Royal Society
PBDB	2012	End-Permian mass extinction in the oceans: An ancient analog for the twenty-first century?		X														Payne, Jonathan L; Clapham, Matthew E;	Annual Review of Earth and Planetary Sciences	40		89-111	Annual Reviews
PBDB	2012	A Universal Trend among Proteomes Indicates an Oily Last Common Ancestor					X											Mannige, Ranjan V; Brooks, Charles L; Shakhnovich, Eugene I;	PLOS Computational Biology	8	12	e1002839	Public Library of Science
PBDB	2009	Biogeographical affinities of Jurassic and Cretaceous continental vertebrate assemblages from SE Asia	X															Fernandez, Vincent; Claude, Julien; Escarguel, Gilles; Buffetaut, Eric; Suteethorn, Varavudh;	Geological Society, London, Special Publications	315	1	285-300	The Geological Society of London London
PBDB	2008	The evolution and distribution of species body size				X												Clauset, Aaron; Erwin, Douglas H;	Science	321	5887	399-401	American Association for the Advancement of Science
PBDB	2012	Predator–prey relationships and the role of Homo in Early Pleistocene food webs in Southern Europe						X										Rodríguez, Jesús; Rodríguez-Gómez, Guillermo; Martín-González, Jesús Angel; Goikoetxea, Idoia; Mateos, Ana;	Palaeogeography, Palaeoclimatology, Palaeoecology	365		99-114	Elsevier
PBDB	2011	Paleofauna de vertebrados registrada na Formação Santana (Cretáceo), Bacia do Araripe, nordeste do Brasil						X										Boos, Alessandra DS; Vega, Cristina S;	Acta Biológica Paranaense	40	1-4)
PBDB	2011	Coping between crises: Early Triassic–early Jurassic bivalve diversity dynamics		X														Ros, Sonia; De Renzi, Miquel; Damborenea, Susana E; Márquez-Aliaga, Ana;	Palaeogeography, Palaeoclimatology, Palaeoecology	311	2024-03-04	184-199	Elsevier
PBDB	2011	Comparative analysis of chromosome counts infers three paleopolyploidies in the Mollusca					X											Hallinan, Nathaniel M; Lindberg, David R;	Genome Biology and Evolution	3		1150	Oxford University Press
PBDB	2013	Early Miocene chondrichthyans from the Culebra Formation, Panama: a window into marine vertebrate faunas before closure the Central American Seaway	X															Pimiento, Catalina; Gonzalez-Barba, Gerardo; Hendy, Austin JW; Jaramillo, Carlos; MacFadden, Bruce J; Montes, Camilo; Suarez, Sandra C; Shippritt, Monica;	Journal of South American Earth Sciences	42		159-170	Pergamon
PBDB	2010	Encephalization is not a universal macroevolutionary phenomenon in mammals but is associated with sociality				X												Shultz, Susanne; Dunbar, Robin;	Proceedings of the National Academy of Sciences	107	50	21582-21586	National Academy of Sciences
PBDB	2011	Paleolongitudinal estimates for paleocontinents derived from interplate distances based on Late Ordovician bivalves	X															Schmachtenberg, William F;	Paleobiology	37	3	438-444	Cambridge University Press
PBDB	2010	One size does not fit all: no evidence for an optimal body size on islands				X												Raia, Pasquale; Carotenuto, Francesco; Meiri, Shai;	Global Ecology and Biogeography	19	4	475-484	Wiley Online Library
PBDB	2013	Tracing the Origin and Diversification of Dipodoidea (Order: Rodentia): Evidence from Fossil Record and Molecular Phylogeny					X											Zhang, Qian; Xia, Lin; Kimura, Yuri; Shenbrot, Georgy; Zhang, Zhaoqun; Ge, Deyan; Yang, Qisen;	Evolutionary Biology			2024-01-13	Springer
PBDB	2009	Monoplacophorans and the Origin and Relationships of Mollusks					X											Lindberg, David R;	Evolution: education and outreach	2	2	191-203	Springer
PBDB	2011	Taphonomy and palaeoecology of the gastropod fauna from a Late Cretaceous rocky shore, Sweden						X										Sørensen, Anne Mehlin; Surlyk, Finn;	Cretaceous Research	32	4	472-479	Academic Press
PBDB	2011	Bivalves and evolutionary resilience: old skills and new strategies to recover from the P/T and T/J extinction events		X														Ros, Sonia; Echevarría, Javier;	Historical Biology	23	4	411-429	Taylor & Francis
PBDB	2011	Pleistocene climate, phylogeny, and climate envelope models: an integrative approach to better understand species' response to climate change						X										Lawing, A Michelle; Polly, P David;	PloS one	6	12	e28554	Public Library of Science
PBDB	2010	Phylogeography of the weasel (Mustela nivalis) in the western-Palaearctic region: combined effects of glacial events and human movements	X															Lebarbenchon, Camille; Poitevin, F; Arnal, V; Montgelard, C;	Heredity	105	5	449-462	Nature Publishing Group
PBDB	2010	A quantitative analysis of environmental associations in sauropod dinosaurs							X									Mannion, Philip D; Upchurch, Paul;	Paleobiology	36	2	253-282	Paleontological Soc
PBDB	2009	Radiation of extant cetaceans driven by restructuring of the oceans	X															Steeman, Mette E; Hebsgaard, Martin B; Fordyce, R Ewan; Ho, Simon YW; Rabosky, Daniel L; Nielsen, Rasmus; Rahbek, Carsten; Glenner, Henrik; Sørensen, Martin V; Willerslev, Eske;	Systematic biology	58	6	573-585	Oxford University Press
PBDB	2012	Macroevolutionary Dynamics and Historical Biogeography of Primate Diversification Inferred from a Species Supermatrix	X															Springer, Mark S; Meredith, Robert W; Gatesy, John; Emerling, Christopher A; Park, Jong; Rabosky, Daniel L; Stadler, Tanja; Steiner, Cynthia; Ryder, Oliver A; Janečka, Jan E;	PloS one	7	11	e49521	Public Library of Science
PBDB	2011	The evolution of mid Paleocene-early Eocene coral communities: How to survive during rapid global warming									X							Zamagni, Jessica; Mutti, Maria; Košir, Adrijan;	Palaeogeography, Palaeoclimatology, Palaeoecology				Elsevier
PBDB	2010	The evolution of maximum body size of terrestrial mammals				X												Smith, Felisa A; Boyer, Alison G; Brown, James H; Costa, Daniel P; Dayan, Tamar; Ernest, SK Morgan; Evans, Alistair R; Fortelius, Mikael; Gittleman, John L; Hamilton, Marcus J;	science	330	6008	1216-1219	American Association for the Advancement of Science
PBDB	2007	Body size estimates from the literature: utility and potential for macroevolutionary studies				X												KRAUSE, RICHARD A; Stempien, Jennifer A; Kowalewski, Michał; Miller, Arnold I;	Palaios	22	1	60-73	SEPM
PBDB	2008	Palaeoenvironmental controls on the distribution of Cretaceous herbivorous dinosaurs							X									Butler, Richard J; Barrett, Paul M;	Naturwissenschaften	95	11	1027-1032	Springer
PBDB	2007	Molecular evidence for an Asian origin and a unique westward migration of species in the genus Castanea via Europe to North America	X															Lang, Ping; Dane, Fenny; Kubisiak, Thomas L; Huang, Hongwen;	Molecular phylogenetics and evolution	43	1	49-59	Academic Press
PBDB	2009	Evolutionary model of species body mass diversification		X														Clauset, Aaron; Redner, Sidney;	Physical review letters	102	3	38103	APS
PBDB	2010	Miocene Hymenaea flowers preserved in amber from Simojovel de Allende, Chiapas, Mexico				X												Calvillo-Canadell, Laura; Cevallos-Ferriz, Sergio RS; Rico-Arce, Lourdes;	Review of Palaeobotany and Palynology	160	2024-03-04	126-134	Elsevier
PBDB	2009	Using ecological niche modeling for quantitative biogeographic analysis: a case study of Miocene and Pliocene Equinae in the Great Plains						X										Maguire, Kaitlin Clare; Stigall, Alycia L;	Paleobiology	35	4	587-611	Paleontological Soc
PBDB	2010	Occupancy, range size, and phylogeny in Eurasian Pliocene to Recent large mammals						X										Carotenuto, Francesco; Barbera, Carmela; Raia, Pasquale;	Paleobiology	36	3	399-414	Paleontological Soc
PBDB	2009	Redescription and reassessment of the phylogenetic affinities of Euhelopus zdanskyi (Dinosauria: Sauropoda) from the Early Cretaceous of China					X											Wilson, Jeffrey A; Upchurch, Paul;	Journal of Systematic Palaeontology	7	2	199	Taylor & Francis Ltd.
PBDB	2012	Using ecological niche modelling to evaluate niche stability in deep time						X										Stigall, Alycia L;	Journal of Biogeography				Wiley Online Library
PBDB	2013	First record of Mesozoic terrestrial vertebrates from Lithuania: phytosaurs (Diapsida: Archosauriformes) of probable Late Triassic age, with a review of phytosaur biogeography	X															BRUSATTE, STEPHEN L; BUTLER, RICHARD J; NIEDZWIEDZKI, GRZEGORZ; SULEJ, TOMASZ;	Geological Magazine	1	1	2024-01-13	Cambridge Univ Press
PBDB	2012	Multi-variate models are essential for understanding vertebrate diversification in deep time		X														Benson, Roger BJ; Mannion, Philip D;	Biology Letters	8	1	127-130	The Royal Society
PBDB	2007	Bonebeds through time													X			Behrensmeyer, Anna K;	Bonebeds: Genesis, analysis, and paleobiological significance			65-101	University of Chicago Press
PBDB	2013	A new ecological-severity ranking of major Phanerozoic biodiversity crises						X										McGhee Jr, George R; Clapham, Matthew E; Sheehan, Peter M; Bottjer, David J; Droser, Mary L;	Palaeogeography, Palaeoclimatology, Palaeoecology	370		260-270	Elsevier
PBDB	2012	Diversity dynamics of echinoderms and evolution of marine communities		X														Markov, AV; Bondarev, AA; Vinarsky, MV;	Paleontological Journal	46	8	865-876	Springer
PBDB	2012	Una nova espècie del gènere Acila (Bivalvia: Nuculidae) de l'Aptià (Cretaci Inf.) de la Conca del Maestrat			X													i Valls, Enric Forner;	Nemus: revista de l'Ateneu de Natura		2	2024-09-14	Ateneu de Natura (Castellò de la Plana)
PBDB	2011	Mass extinctions and changing taphonomic processes		X														Fraiser, Margaret L; Clapham, Matthew E; Bottjer, David J;	Taphonomy			569-590	Springer
PBDB	2012	Using paleontological data to assess mammalian community structure: Potential aid in conservation planning						X										Stegner, M Allison; Holmes, Michael;	Palaeogeography, Palaeoclimatology, Palaeoecology				Elsevier
PBDB	2012	A new genus and species of late Miocene inioid (Cetacea, Odontoceti) from the Meherrin River, North Carolina, USA			X													Geisler, Jonathan H; Godfrey, Stephen J; Lambert, Olivier;	Journal of Vertebrate Paleontology	32	1	198-211	Taylor & Francis Group
PBDB	2013	Palaeoecology and sedimentology of Carboniferous glacial and post-glacial successions in the Paganzo and Río Blanco basins of northwestern Argentina												X				Dineen, AA; Fraiser, ML; Isbell, JL;	Geological Society, London, Special Publications	376	1	109-140	The Geological Society of London London
PBDB	2009	The Red Queen and the Court Jester: species diversity and the role of biotic and abiotic factors through time		X														Benton, Michael J;	science	323	5915	728-732	American Association for the Advancement of Science
PBDB	2012	Direct U-Pb dating of Cretaceous and Paleocene dinosaur bones, San Juan Basin, New Mexico: COMMENT													X			Renne, Paul R; Goodwin, Mark B;	Geology	40	4	e259-e259	Geological Society of America
PBDB	2008	Paleocorología de los mamíferos del Mioceno medio de Somosaguas (Pozuelo de Alarcón, Madrid)													X			Pina, Marta; Pérez de los Ríos, Miriam; Hernández Fernández, Manuel;					Universidad de Zaragoza. Servicio de Publicaciones
PBDB	2007	The rise and fall of species: implications for macroevolutionary and macroecological studies		X														Liow, Lee Hsiang; Stenseth, Nils Chr;	Proceedings of the Royal Society B: Biological Sciences	274	1626	2745-2752	The Royal Society London
PBDB	2010	Phylogenetically structured variance in felid bite force: the role of phylogeny in the evolution of biting performance					X											Sakamoto, M; Lloyd, GT; Benton, MJ;	Journal of evolutionary biology	23	3	463-478	Wiley Online Library
PBDB	2011	Northward shift in faunal diversity: a general pattern of evolution of Phanerozoic marine biota	X															Naimark, EB; Markov, AV;	Biology Bulletin Reviews	1	1	71-81	Springer
PBDB	2009	Ancient DNA and the genetic consequences of late pleistocene extinctions		X														Greenwood, Alex D;	American Megafaunal Extinctions at the End of the Pleistocene			107-123	Springer
PBDB	2009	Alpha diversity of Phanerozoic marine communities positively correlates with longevity of genera		X														Markov, Alexander V;	Paleobiology	35	2	231-250	Paleontological Soc
PBDB	2011	Dead bellerophontids walking—the short Mesozoic history of the Bellerophontoidea (Gastropoda)					X											Kaim, Andrzej; Nützel, Alexander;	Palaeogeography, Palaeoclimatology, Palaeoecology	308	2024-01-02	190-199	Elsevier
PBDB	2009	How many species have mass M?				X												Clauset, Aaron; Schwab, David J; Redner, Sidney;	The American Naturalist	173	2	256-263	The University of Chicago Press
PBDB	2008	Biosedimentology of the Early Jurassic post‐extinction carbonate depositional system, central High Atlas rift basin, Morocco												X				Wilmsen, Markus; Neuweiler, Fritz;	Sedimentology	55	4	773-807	Blackwell Publishing Ltd Oxford, UK
PBDB	2012	Paleobiology and geographic range of the large-bodied Cretaceous theropod dinosaur< i> Acrocanthosaurus atokensis</i>	X															D'Emic, Michael D; Melstrom, Keegan M; Eddy, Drew R;	Palaeogeography, Palaeoclimatology, Palaeoecology				Elsevier
PBDB	2010	The giant bite of a new raptorial sperm whale from the Miocene epoch of Peru			X													Lambert, Olivier; Bianucci, Giovanni; Post, Klaas; De Muizon, Christian; Salas-Gismondi, Rodolfo; Urbina, Mario; Reumer, Jelle;	Nature	466	7302	105-108	Nature Publishing Group
PBDB	2012	Estimating Divergence Dates and Evaluating Dating Methods using Phylogenomic and Mitochondrial Data in Squamate Reptiles					X											Mulcahy, Daniel G; Noonan, Brice P; Moss, Travis; Townsend, Ted M; Reeder, Tod W; Sites Jr, Jack W; Wiens, John J;	Molecular Phylogenetics and Evolution				Elsevier
PBDB	2011	The fossil record of Limopsis (Bivalvia: Limopsidae) in Antarctica and the southern high latitudes	X															Whittle, Rowan J; Linse, Katrin; Griffiths, Huw J;	Palaeontology	54	4	935-952	Wiley Online Library
PBDB	2012	Ecological specialization in fossil mammals explains Cope's rule.						X										Raia, P; Carotenuto, F; Passaro, F; Fulgione, D; Fortelius, M;	American Naturalist	179	3	328
PBDB	2011	Rytiodus heali, sp. nov., a new sirenian (Mammalia, Dugonginae) from the Miocene of Libya			X													Domning, Daryl P; Sorbi, Silvia;	Journal of Vertebrate Paleontology	31	6	1338-1355	Taylor & Francis Group
PBDB	2011	Rijckholtia, A New Name for the Genus Ryckholtia Šnajdr, 1980 (Arthropoda, Trilobita), Preoccupied By Ryckholtia Fritsch, 1910 (Mollusca, Gastropoda)			X													Donovan, Stephen K; Ostende, Lars W Van Den Hoek;	Journal of Paleontology	85	4	804-804	Paleontological Soc
PBDB	2011	Hominins without fellow travellers? First appearances and inferred dispersals of Afro-Eurasian large-mammals in the Plio-Pleistocene	X															O'Regan, HJ; Turner, A; Bishop, LC; Elton, S; Lamb, AL;	Quaternary Science Reviews	30	2024-11-12	1343-1352	Pergamon
PBDB	2009	100 million years of morphological conservation in bark beetles (Coleoptera: Curculionidae: Scolytinae)				X												COGNATO, ANTHONY I; Grimaldi, David;	Systematic Entomology	34	1	93-100	Wiley Online Library
PBDB	2010	The end of the sauropod dinosaur hiatus in North America		X														D'Emic, Michael D; Wilson, Jeffrey A; Thompson, Richard;	Palaeogeography, Palaeoclimatology, Palaeoecology	297	2	486-490	Elsevier
PBDB	2011	Evolutionary history and identification of conservation units in the giant otter,< i> Pteronura brasiliensis</i>										X						Pickles, RSA; Groombridge, JJ; Zambrana Rojas, VD; Van Damme, P; Gottelli, D; Kundu, S; Bodmer, R; Ariani, CV; Iyengar, A; Jordan, WC;	Molecular Phylogenetics and Evolution	61	3	616-627	Elsevier
PBDB	2011	Mammalian paleobiogeography and the distribution of< i> Homo</i> in early Pleistocene Europe	X															Rodríguez, Jesús; Martín-González, Jesus Angel; Goikoetxea, Idoia; Rodríguez-Gómez, Guillermo; Mateos, Ana;	Quaternary International				Elsevier
PBDB	2004	The expansion of grassland ecosystems in Africa in relation to mammalian evolution and the origin of the genus Homo						X										Bobe, René; Behrensmeyer, Anna K;	Palaeogeography, Palaeoclimatology, Palaeoecology	207	2024-03-04	399-420	Elsevier
PBDB	2011	Reef recovery following the Frasnian–Famennian (Late Devonian) mass extinction: Evidence from the Dugway Range, West-Central Utah						X										Morrow, Jared; Harries, Peter J; Krivanek, Joseph G;	Palaios	26	10	607-622	SEPM Society for Sedimentary Geology
PBDB	2012	Did the expansion of C< sub> 4</sub> plants drive extinction and massive range contraction of micromammals? Inferences from food preference and historical biogeography of pikas		X														Ge, Deyan; Zhang, Zhaoqun; Xia, Lin; Zhang, Qian; Ma, Yong; Yang, Qisen;	Palaeogeography, Palaeoclimatology, Palaeoecology				Elsevier
PBDB	2009	The shape of contention: adaptation, history, and contingency in ungulate mandibles				X												Raia, Pasquale; Carotenuto, Francesco; Meloro, Carlo; Piras, Paolo; Pushkina, Diana;	Evolution	64	5	1489-1503	Wiley Online Library
PBDB	2009	Évolution et radiations adaptatives chez les échinides				X												David, Bruno; Mooi, Rich; Néraudeau, Didier; Saucede, Thomas; Villier, Loïc;	Comptes Rendus Palevol	8	2024-02-03	189-207	No longer published by Elsevier
PBDB	2009	An Upper Pliocene Equisetum (Equisetales) from the Atotonilco El Grande Formation in Central Mexico			X													Silva-Pineda, A; Velasco-de Leon, MP; Aguilar, FJ; Chacon, E;	Paleontological Journal	43	2	216-225	Springer
PBDB	2012	Dinosaur morphological diversity and the end-Cretaceous extinction		X														Brusatte, Stephen L; Butler, Richard J; Prieto-Márquez, Albert; Norell, Mark A;	Nature Communications	3	1	804	Nature Publishing Group UK London
PBDB	2012	Sampling bias and the fossil record of planktonic foraminifera on land and in the deep sea								X								Lloyd, Graeme T; Pearson, Paul N; Young, Jeremy R; Smith, Andrew B;	Paleobiology	38	4	569-584	Paleontological Soc
PBDB	2011	Landscapes and their relation to hominin habitats: case studies from Australopithecus sites in eastern and southern Africa						X										Reynolds, Sally C; Bailey, Geoff N; King, Geoffrey CP;	Journal of Human Evolution	60	3	281-298	Academic Press
PBDB	2011	Latitudinal gradients in greenhouse seawater δ18O: evidence from Eocene sirenian tooth enamel							X									Clementz, Mark T; Sewall, Jacob O;	Science	332	6028	455-458	American Association for the Advancement of Science
PBDB	2011	Miocene scleractinian corals from a mixed siliciclastic–carbonate system: Bakhtiari succession, Zagros Basin (central-western Iran)			X													Rahiminejad, Amir Hossein; Yazdi, Mehdi; Ashouri, Ali Reza;	Alcheringa: An Australasian Journal of Palaeontology	35	4	571-592	Taylor & Francis
PBDB	2010	A comprehensive chloroplast DNA-based phylogeny of the genus Potentilla (Rosaceae): implications for its geographic origin, phylogeography and generic circumscription					X											Dobeš, Christoph; Paule, Juraj;	Molecular Phylogenetics and Evolution	56	1	156-175	Academic Press
PBDB	2006	Controls on marine animal biomass through geological time						X										Payne, Jonathan L; Finnegan, Seth;	Geobiology	4	1	2024-01-10	Blackwell Publishing Ltd Oxford, UK
PBDB	2006	Environmental predictors of global parrot (Aves: Psittaciformes) species richness and phylogenetic diversity		X														Davies, Richard G; Orme, C David L; Webster, Andrea J; Jones, Kate E; Blackburn, Tim M; Gaston, Kevin J;	Global Ecology and Biogeography	16	2	220-233	Wiley Online Library
PBDB	2011	Conservation status of marine invertebrates in the Northern and Yorke NRM Region-a review										X						Baker, Janine L;	Report for Northern and Yorke Natural Resources Management Board
PBDB	2012	Late Cretaceous restructuring of terrestrial communities facilitated the end-Cretaceous mass extinction in North America		X														Mitchell, Jonathan S; Roopnarine, Peter D; Angielczyk, Kenneth D;	Proceedings of the National Academy of Sciences	109	46	18857-18861	National Academy of Sciences
PBDB	2011	The Pennsylvanian Pewamo Formation and associated Haybridge strata: toward the resolution of the Jurassic Ionia red bed problem in the Michigan Basin, USA													X			Benison, Kathleen C; Knapp, Jonathan P; Dannenhoffer, Joanne M;	Journal of Sedimentary Research	81	7	459-478	SEPM Society for Sedimentary Geology
PBDB	2013	The Evolution and Paleobiogeography of Flying Squirrels (Sciuridae, Pteromyini) in Response to Global Environmental Change															X	Lu, Xuefei; Ge, Deyan; Xia, Lin; Zhang, Zhaoqun; Li, Song; Yang, Qisen;	Evolutionary Biology			2024-01-16	Springer
PBDB	2009	Phylogeny, origin, and biogeographic history of Aesculus L.(Sapindales)–an update from combined analysis of DNA sequences, morphology, and fossils	X															Harris, AJ; Xiang, Qiu-Yun; Thomas, David T;	Taxon	58	1	108-126
PBDB	2010	Dogs: their fossil relatives and evolutionary history															X	Wang, Xiaoming; Tedford, Richard H; Antón, Mauricio;					Columbia University Press
PBDB	2011	Phylogenetic inference of reciprocal effects between geographic range evolution and diversification					X											Goldberg, Emma E; Lancaster, Lesley T; Ree, Richard H;	Systematic biology	60	4	451-465	Oxford University Press
PBDB	2012	Algorithms for the Characterisation of Plant Strategy Patterns on a Global Scale														X		Furze, James; Hill, Jennifer; Zhu, Quan Min; Qiao, Feng;	American Journal of Geographic Information System	1	3	72-99	Scientific & Academic Publishing
PBDB	2006	Afro-Eurasian mammalian dispersal routes of the Late Pliocene and Early Pleistocene, and their bearing on earliest hominin movements	X															O Regan, Hannah; Bishop, Laura; Elton, Sarah; Lamb, Angela; Turner, Alan;	COURIER-FORSCHUNGSINSTITUT SENCKENBERG	256		305	FOTOMECHANISCHE WIEDERGABE NUR MIT AUSDRUECKLICHER
PBDB	2011	A radiation of arboreal basal eutherian mammals beginning in the Late Cretaceous of India	X															Goswami, Anjali; Prasad, Guntupalli VR; Upchurch, Paul; Boyer, Doug M; Seiffert, Erik R; Verma, Omkar; Gheerbrant, Emmanuel; Flynn, John J;	Proceedings of the National Academy of Sciences	108	39	16333-16338	National Academy of Sciences
PBDB	2008	Quality of the Triassic–Jurassic bivalve fossil record in northwest Europe								X								Mander, Luke; TWITCHETT, RICHARD J;	Palaeontology	51	6	1213-1223	Wiley Online Library
PBDB	2010	Opalized archosaur remains from the Bulldog Shale (Aptian: Lower Cretaceous) of South Australia			X													Barrett, Paul M; Kear, Benjamin P; Benson, Roger BJ;	Alcheringa	34	3	293-301	Taylor & Francis
PBDB	2007	Telling time from fossils: a phylogeny‐based approach to chronological ordering of paleobiotas					X											Makovicky, Peter J;	Cladistics	24	3	350-371	Wiley Online Library
PBDB	2012	The distibution of Elatine hydropiper L.(Elatinaceae)	X															Popiela, Agnieszka Anna; Lysko, Andrzej Rafal; Wieczorek, Anetta; Molnár, Attila;	Acta Societatis Botanicorum Poloniae	81	2		Polskie Towarzystwo Botaniczne
PBDB	2011	Potential earliest record of podocnemidoid turtles from the Early Cretaceous (Valanginian) of Colombia		X														Cadena, Edwin A;	Journal of Paleontology	85	5	877-881	Paleontological Soc
PBDB	2010	Towards a molecular phylogeny of Mollusks: Bivalves’ early evolution as revealed by mitochondrial genes					X											Plazzi, Federico; Passamonti, Marco;	Molecular Phylogenetics and Evolution	57	2	641-657	Academic Press
PBDB	2013	Termination of a continent-margin upwelling system at the Permian–Triassic boundary (Opal Creek, Alberta, Canada)							X									Schoepfer, Shane D; Henderson, Charles M; Garrison, Geoffrey H; Foriel, Julien; Ward, Peter D; Selby, David; Hower, James C; Algeo, Thomas J; Shen, Yanan;	Global and Planetary Change	105		21-35	Elsevier
PBDB	2010	The origin (s) of whales															X	Uhen, Mark D;	Annual Review of Earth and Planetary Sciences	38		189-219	Annual Reviews
PBDB	2012	New Bothremydid Turtle (Testudines, Pleurodira) from the Paleocene of Northeastern Colombia		X														Cadena, Edwin A; Bloch, Jonathan I; Jaramillo, Carlos A;	Journal of Paleontology	86	4	688-698	Paleontological Soc
PBDB	2009	An overview of the fossil record of climbers; bejucos, sogas, trepadoras, lianas, cipos, and vines		X														Burnham, ROBYN J;	Revista Brasileira de Paleontologia	12	2	149-160
PBDB	2008	Resolution and limitations of faunal similarity indices of biogeographic data for testing predicted paleogeographic reconstructions and estimating intercontinental distances: a test case of Modern and Cretaceous bivalves	X															Schmachtenberg, William F;	Palaeogeography, Palaeoclimatology, Palaeoecology	265	3	255-261	Elsevier
PBDB	2011	On taxonomic membership		X														Wilkinson, Bruce H;	Paleobiology	37	3	519-536	Paleontological Soc
PBDB	2012	Palynology and microfacies of Lower Devonian mixed carbonate-siliciclastic deposits in Podolia, Ukraine												X				Filipiak, Paweł; Zatoń, Michał; Szaniawski, Hubert; Wrona, Ryszard; Racki, Grzegorz;
PBDB	2011	New insights into the reading of Paleozoic plant fossil record discontinuities													X			Cascales-Minana, Borja;	Historical Biology	23	2024-02-03	115-130	Taylor & Francis Group
PBDB	2008	Reconstructing ecological niches and geographic distributions of caribou (Rangifer tarandus) and red deer (Cervus elaphus) during the Last Glacial Maximum	X															Banks, William E; d'Errico, Francesco; Peterson, A Townsend; Kageyama, Masa; Colombeau, Guillaume;	Quaternary Science Reviews	27	27-28	2568-2575	Pergamon
PBDB	2011	A supermatrix analysis of genomic, morphological, and paleontological data from crown Cetacea				X												Geisler, Jonathan H; McGowen, Michael R; Yang, Guang; Gatesy, John;	BMC evolutionary biology	11		1933-01-01	BioMed Central
PBDB	2009	Creating and visualizing fuzzy document classification														X		Gelernter, Judith; Cao, Dong; Lu, Raymond; Fink, Eugene; Carbonell, Jaime G;	2009 IEEE International Conference on Systems, Man and Cybernetics			672-679	IEEE
PBDB	2011	Timing the origin of human malarias: the lemur puzzle															X	Pacheco, M Andreina; Battistuzzi, Fabia; Junge, Randall; Cornejo, Omar; Williams, Cathy; Landau, Irene; Rabetafika, Lydia; Snounou, Georges; Jones-Engel, Lisa; Escalante, Ananias;	BMC evolutionary biology	11	1	299	BioMed Central Ltd
PBDB	2010	One size does not fit all: no evidence for an optimal body size on islandsgeb_531															X	Raia, Pasquale; Carotenuto, Francesco; Meiri, Shai;
PBDB	2008	Paleodiversidad en Aguascalientes more		X														Guzman-Gutierrez, Jose Ruben;
PBDB	2012	Cope's rule in the Ordovician trilobite family Asaphidae (order Asaphida): patterns across multiple most parsimonious trees															X	Bell, Mark A; Braddy, Simon J;	Historical Biology	24	3	223-230	Taylor & Francis
PBDB	2010	Fossil palms (Arecaceae, Coryphoideae) associated with juvenile herbivorous dinosaurs in the upper Cretaceous Aguja formation, Big Bend National Park, Texas						X										Manchester, Steven R; Lehman, Thomas M; Wheeler, Elisabeth A;	International Journal of Plant Sciences	171	6	679-689	The University of Chicago Press
PBDB	2011	Biomic specialization and speciation rates in ruminants (Cetartiodactyla, Mammalia): a test of the resource-use hypothesis at the global scale						X										Cantalapiedra, Juan L; Fernández, Manuel Hernández; Morales, Jorge;	PloS one	6	12	e28749	Public Library of Science
PBDB	2012	Dinàmica poblacional de dos equinoïdeus irregulars de l'Aptià de Cinctorres (conca del Maestrat)														X		i Valls, Enric Forner; i Àlvaro, Joan Castany; Ten, José Pablo Sansano; Sánchez, Daniel Jurado; i Orti, Vicent Gual;	Nemus: revista de l'Ateneu de Natura		2	29-39	Ateneu de Natura (Castellò de la Plana)
PBDB	2010	The extinct baleen whale fauna from the Miocene-Pliocene of Belgium and the diagnostic cetacean ear bones			X													Steeman, Mette Elstrup;	Journal of Systematic Palaeontology	8	1	63-80	Taylor & Francis
PBDB	2011	Redescription of the pocket gopher Thomomys atrovarius from the Pacific coast of mainland Mexico			X													Hafner, Mark S; Gates, Amber R; Mathis, Verity L; Demastes, James W; Hafner, David J;	Journal of Mammalogy	92	6	1367-1382	American Society of Mammalogists 810 East 10th Street, PO Box 1897, Lawrence …
PBDB	2011	Una nueva especie de Weltrichia (Bennettitales) del Jurásico Medio de la Formación Tecomazuchil (Oaxaca, México)			X													Pineda, Alicia Silva; de León, María Patricia Velasco; Gil, Javier Arellano; Grimaldo, Juan Ramón;	Geobios	44	5	519-525	Elsevier Masson
PBDB	2011	Evolutionary uniformitarianism															X	Erwin, Douglas H;	Developmental biology	357	1	27-34	Elsevier
PBDB	2012	Ecological signature of the end-Triassic biotic crisis: what do bivalves have to say?						X										Ros, Sonia; Echevarría, Javier;	Historical Biology	24	5	489-503	Taylor & Francis
PBDB	2011	Woodland Hypothesis for Devonian Tetrapod Evolution															X	Retallack, Gregory J;	The Journal of Geology	119	3	235-258	JSTOR
PBDB	2012	Distribution and palaeoecology of Ordovician bivalves and gastropods from Girvan, SW Scotland						X										Stewart, Sarah E;	Earth and Environmental Science Transactions of the Royal Society of Edinburgh	102	3	145-158	Royal Society of Edinburgh Scotland Foundation
PBDB	2012	Development of intertidal biotas through Phanerozoic time															X	Johnson, Markes E; Baarli, B Gudveig;	Earth and Life			63-128	Springer
PBDB	2012	Do different disparity proxies converge on a common signal? Insights from the cranial morphometrics and evolutionary history of Pterosauria (Diapsida: Archosauria)				X												Foth, C; Brusatte, SL; Butler, RJ;	Journal of Evolutionary Biology				Wiley Online Library
PBDB	2012	Structural Constraints in the Evolution of the Tetrapod Skull Complexity: Williston’s Law Revisited Using Network Models				X												Esteve-Altava, Borja; Marugán-Lobón, Jesús; Botella, Héctor; Rasskin-Gutman, Diego;	Evolutionary Biology			2024-01-11	Springer
PBDB	2010	New description of ‘Megaptera’hubachi Dathe, 1983 based on the holotype skeleton held in the Museum für Naturkunde, Berlin		X														Bisconti, MICHELANGELO;	Quaderni del Museo di Storia Naturale di Livorno	23		37-68
PBDB	2012	Norian To Rhaetian Scleractinian Corals In the Ferdows Patch Reef (Nayband Formation, East Central Iran)		X														Shepherd, Hannah ME; Stanley, George D; Amirhassankhani, Fatemeh;	Journal of Paleontology	86	5	801-812	Paleontological Soc
PBDB	2012	Perception of paleocommunities at different taxonomic levels: How low must you go?														X		Forcino, Frank L; Stafford, Emily S; Leighton, Lindsey R;	Palaeogeography, Palaeoclimatology, Palaeoecology	365		48-56	Elsevier
PBDB	2012	Body Size Distribution of the Dinosaurs															X	O’Gorman, Eoin J; Hone, David WE;	PloS one	7	12	e51925	Public Library of Science
PBDB	2008	Identifying aquatic habits of herbivorous mammals through stable isotope analysis														X		Clementz, Mark T; Holroyd, Patricia A; Koch, Paul L;	Palaios	23	9	574-585	SEPM Society for Sedimentary Geology
PBDB	2012	Phylogeny, Histology and Inferred Body Size Evolution in a New Rhabdodontid Dinosaur from the Late Cretaceous of Hungary					X											Ősi, Attila; Prondvai, Edina; Butler, Richard; Weishampel, David B;	PLOS ONE	7	9	e44318	Public Library of Science
PBDB	2008	The large-mammal fauna from the Kibish Formation		X														Assefa, Zelalem; Yirga, Solomon; Reed, Kaye E;	Journal of Human Evolution	55	3	501-512	Academic Press
PBDB	2010	Molecular systematics and evolutionary biogeography of the genus Talpa (Soricomorpha: Talpidae)	X															Colangelo, Paolo; Bannikova, AA; Kryštufek, B; Lebedev, VS; Annesi, Flavia; Capanna, Ernesto; Loy, Anna;	Molecular Phylogenetics and Evolution	55	2	372-380	Academic Press
PBDB	2011	Investigating niche and lineage diversification in widely distributed taxa: phylogeography and ecological niche modeling of the Peromyscus maniculatus species group						X										Kalkvik, Håkon M; Stout, I Jack; Doonan, Terry J; Parkinson, Christopher L;	Ecography	35	1	54-64	Wiley Online Library
PBDB	2011	Cenomanian-Turonian rudists from western Sinai, Egypt: Systematic paleontology and paleoecology		X														Zakhera, Mohamed S;	Geobios	44	4	409-433	Elsevier Masson
PBDB	2012	New pelomedusoid turtles from the late Palaeocene Cerrejón Formation of Colombia and their implications for phylogeny and body size evolution		X														Cadena, Edwin A; Ksepka, Daniel T; Jaramillo, Carlos A; Bloch, Jonathan I;	Journal of Systematic Palaeontology	10	2	313-331	Taylor & Francis Group
PBDB	2014	Ancient marine isoscapes and isotopic evidence of bulk-feeding by Oligocene cetaceans						X										Clementz, Mark T; Fordyce, R Ewan; Peek, Stephanie L; Fox, David L;	Palaeogeography, Palaeoclimatology, Palaeoecology	400		28-40	Elsevier
PBDB	2012	A Middle Jurassic abelisaurid from Patagonia and the early diversification of theropod dinosaurs		X														Pol, Diego; Rauhut, Oliver WM;	Proceedings of the Royal Society B: Biological Sciences	279	1741	3170-3175	The Royal Society
PBDB	2009	Quantitatively evaluating the sources of taphonomic biasing of skeletal element abundances in fossil assemblages								X								Moore, Jason R; Norman, David B;	Palaios	24	9	591-602	SEPM Society for Sedimentary Geology
PBDB	2012	A GIS framework for the refinement of species geographic ranges														X		Sangermano, Florencia; Eastman, J Ronald;	International Journal of Geographical Information Science	26	1	39-55	Taylor & Francis
PBDB	2010	Using ecological niche modeling to assess biogeographic and niche response of brachiopod species to the Richmondian Invasion (Late Ordovician) in the Cincinnati Arch						X										Dudei, Nicole L; Stigall, Alycia L;	Palaeogeography, Palaeoclimatology, Palaeoecology	296	2024-01-02	28-43	Elsevier
PBDB	2013	The pygmy right whale Caperea marginata: the last of the cetotheres		X														Fordyce, R Ewan; Marx, Felix G;	Proceedings of the Royal Society B: Biological Sciences	280	1753	20122645	The Royal Society
PBDB	2012	A universal scaling relationship between body mass and proximal limb bone dimensions in quadrupedal terrestrial tetrapods															X	Campione, Nicolás E; Evans, David C;	BMC biology	10	1	60	BioMed Central Ltd
PBDB	2007	Family antilocapridae		X														Davis, EDWARD BYRD; Prothero, DR; Foss, SE;	The evolution of artiodactyls (eds Prothero DR, Foss SE)			227-240
PBDB	2009	Los cánidos prehistóricos Mexicanos antes de la llegada del perro														X		Arroyo-Cabrales, Joaquín; Carranza Castañeda, Oscar;	Archaeobios		3	34-45
PBDB	2010	Evolutionary patterns and processes in the genus Potentilla L.(Rosaceae)															X	Paule, Juraj;					Dissertation, Univ. Heidelberg
PBDB	2012	Comparative osteology and phylogenetic relationships of Miocaperea pulchra, the first fossil pygmy right whale genus and species (Cetacea, Mysticeti, Neobalaenidae)					X											BISCONTI, MICHELANGELO;	Zoological Journal of the Linnean Society	166	4	876-911	Wiley Online Library
PBDB	2012	Revision of the sauropod dinosaurs of the Lower Cretaceous Trinity Group, southern USA, with the description of a new genus		X														D’Emic, Michael D;	Journal of Systematic Palaeontology		ahead-of-print	2024-01-20	Taylor & Francis
PBDB	2012	Genomic Evidence for Large, Long-Lived Ancestors to Placental mammals.					X											Romiguier, J; Ranwez, V; Douzery, EJP; Galtier, N;	Molecular Biology and Evolution				SMBE
PBDB	2011	Estado actual del conocimiento de las plantas fósiles de Oaxaca			X													Pérez-Crespo, Víctor Adrián;	México: Naturaleza y Desarrollo	9	1	47-59
PBDB	2008	The lagomorph fossil record and the origin of the European rabbit			X			X										Lopez-Martinez, Nieves;	Lagomorph Biology			27-46	Springer
PBDB	2009	First record of the genus Trichites (Mollusca, Bivalvia) from the Upper Jurassic (Kimmeridgian) of Santiago Coatepec, Puebla, Mexico			X													Alencáster, Gloria; Omaña, Lourdes; González-Arreola, Celestina; Hernández-Láscares, Delfino;	Revista mexicana de ciencias geológicas	26	3	647-657	Instituto de Geología, UNAM
PBDB	2011	Cessation of a productive coastal upwelling system in the Panthalassic Ocean at the Permian-Triassic Boundary											X					Schoepfer, Shane D; Henderson, Charles M; Garrison, Geoff H; Ward, Peter D;	Palaeogeography, Palaeoclimatology, Palaeoecology				Elsevier
PBDB	2011	Does morphological variation buffer against extinction? A test using veneroid bivalves from the Plio-Pleistocene of Florida				X												Kolbe, Sarah E; Lockwood, Rowan; Hunt, Gene;	Paleobiology	37	3	355-368	Paleontological Soc
PBDB	2008	A revision of the Late Triassic Bintan fl ora from the Riau Archipelago (Indonesia)		X	X			X										Wade-Murphy, J; Van Konijnenburg-van Cittert, JHA;	Scripta Geologica	136		73-106
PBDB	2012	Andean bear Tremarctos ornatus natural history and conservation										X						GARCÍA‐RANGEL, Shaenandhoa;	Mammal review	42	2	85
PBDB	2012	A comparative study of mammalian diversification pattern																Yu, Wenhua; Xu, Junxiao; Wu, Yi; Yang, Guang;	International Journal of Biological Sciences	8	4	486	Ivyspring International Publisher
PBDB	2010	Relative warps meet cladistics: A contribution to the phylogenetic relationships of baleen whales based on landmark analyses of mysticete crania				X											X	Hampe, Oliver; Baszio, Sven;	Bulletin of Geosciences	85	2	199-218
PBDB	2009	Oxygen isotope seasonality in a temperate estuarine shell midden: a case study from CA-ALA-17 on the San Francisco Bay, California											X					Culleton, Brendan J; Kennett, Douglas J; Jones, Terry L;	Journal of Archaeological Science	36	7	1354-1363	Academic Press
PBDB	2012	Late Eocene Sea Cows (Mammalia, Sirenia) From Wadi Al Hitan In The Western Desert of Fayum, Egypt			X													Zalmout, Iyad S; Gingerich, Philip D;					Museum of Paleontology, The University of Michigan
PBDB	2012	Looking for problems: A systems approach to hominin palaeocommunities from Plio‐Pleistocene Africa						X										Winder, IC;	International Journal of Osteoarchaeology				Wiley Online Library
PBDB	2008	A new Xenorophus-like odontocete cetacean from the Oligocene of North Carolina and a discussion of the basal odontocete radiation			X													Uhen, Mark D;	Journal of Systematic Palaeontology	6	4	433	Taylor & Francis Ltd.
PBDB	2009	Woods from miocene sediments in Panotla, Tlaxcala, Mexico												X				Castañeda-Posadas, Carlos; Calvillo-Canadell, Laura; Cevallos-Ferriz, Sergio RS;	Review of Palaeobotany and Palynology	156	2024-03-04	494-506	Elsevier
PBDB	2011	Hierarchical Control of Terrestrial Vertebrate Taphonomy Over Space and Time: Discussion of Mechanisms and Implications for Vertebrate Paleobiology								X								Noto, Christopher R;	Taphonomy			287-336	Springer
PBDB	2010	Mutagenesis in Physalis pubescens L. ssp. floridana: Some further research on Dollo’s law and the law of recurrent variation															X	Lönnig, Wolf-Ekkehard;	Floriculture Ornamental Biotech	4		2024-01-21
PBDB	2005	Sedimentology and taphonomy of sirenian remains from the Middle Eocene of the Pamplona Basin (Navarre, western Pyrenees)								X				X				Astibia, Humberto; Payros, Aitor; Suberbiola, Xabier Pereda; Elorza, Javier; Berreteaga, Ana; Etxebarria, Nestor; Badiola, Ainara; Tosquella, Josep;	Facies	50	3	463-475	Springer
PBDB	2012	Out of the tropics: a phylogeographic history of the long-tailed weasel, Mustela frenata					X										X	Harding, Larisa E; Dragoo, Jerry W;	Journal of Mammalogy	93	4	1178-1194	American Society of Mammalogists
PBDB	2010	Evolution of cell systems and plant life forms															X	Gamalei, Yu V;	Paleontological Journal	44	12	1540-1551	Springer
PBDB	2009	Mustela or Vison? Evidence for the taxonomic status of the American mink and a distinct biogeographic radiation of American weasels			X													Harding, Larisa E; Smith, Felisa A;	Molecular Phylogenetics and Evolution	52	3	632-642	Academic Press
PBDB	2012	Gastropods and tergomyans from the Upper Ordovician (Viru–Harju) of the Fågelsång area, Scania, southern Sweden			X													Ebbestad, Jan Ove R; Högström‡, Anette ES; Frisk, Åsa M;	Journal of Systematic Palaeontology		ahead-of-print	1942-01-01	Taylor & Francis
PBDB	2006	Additions to the Chadronian mammalian fauna, Florissant Formation, Florissant Fossil Beds National Monument, Colorado			X													Worley-Georg, Marie P; Eberle, Jaelyn J;	Journal of Vertebrate Paleontology	26	3	685-696	The Society of Vertebrate Paleontology
PBDB	2011	Global invasion by Anthidium manicatum (Linnaeus)(Hymenoptera: Megachilidae): assessing potential distribution in North America and beyond										X						Strange, James P; Koch, Jonathan B; Gonzalez, Victor H; Nemelka, Lindsay; Griswold, Terry;	Biological Invasions	13	9	2115-2133	Springer
PBDB	2012	The beginning of the sauropod dinosaur hiatus in North America: insights from the Lower Cretaceous Cloverly Formation of Wyoming	X															Michael, DD; Foreman, Brady Z;	Journal of Vertebrate Paleontology	32	4	883-902	Taylor & Francis
PBDB	2012	Early Miocene micromammals from the Lesvos Petrified Forest (Greece): preliminary results						X										Vasileiadou, Katerina; Zouros, Nickolas;	Palaeobiodiversity and Palaeoenvironments			2024-01-16	Springer
PBDB	2013	Molecular phylogeny of Cissus L. of Vitaceae (the grape family) and evolution of its pantropical intercontinental disjunctions					X											Liu, Xiu-Qun; Ickert-Bond, Stefanie M; Chen, Long-Qing; Wen, Jun;	Molecular phylogenetics and evolution	66	1	43-53	Academic Press
PBDB	2012	Faunal dynamics across the silurian—devonian positive isotope excursions (δ13C, δ18O) in Podolia, Ukraine: comparative Analysis of the Ireviken and Klonk Events											X					Racki, Grzegorz; Baliński, Andrzej; Wrona, Ryszard; Małkowski, Krzysztof; Drygant, Daniel; Szaniawski, Hubert;	Acta Palaeontologica Polonica	57	4	795-832	Institute of Paleobiology, Polish Academy of Sciences
PBDB	2012	On the Olfactory Anatomy in an Archaic Whale (Protocetidae, Cetacea) and the Minke Whale Balaenoptera acutorostrata (Balaenopteridae, Cetacea)				X												Godfrey, Stephen J; Geisler, Jonathan; Fitzgerald, Erich MG;	The Anatomical Record: Advances in Integrative Anatomy and Evolutionary Biology				Wiley Online Library
PBDB	2010	Floristic composition and variation in late Paleocene to early Eocene floras in North America						X										Pigg, KATHLEEN B; DeVore, MELANIE L;	Bulletin of Geosciences	85	1	135-152
PBDB	2010	Tanystropheus cf. T. longobardicus from the early Late Triassic of Guizhou Province, southwestern China			X													Rieppel, Olivier; Jiang, Da-Yong; Fraser, Nicholas C; Hao, Wei-Cheng; Motani, Ryosuke; Sun, Yuan-Lin; Sun, Zuo-Yu;	Journal of Vertebrate Paleontology	30	4	1082-1089	Taylor & Francis Group
PBDB	2011	The timing and the mode of evolution of wild grapes (< i> Vitis</i>)															X	Zecca, Giovanni; Abbott, J Richard; Sun, Wei-Bang; Spada, Alberto; Sala, Francesco; Grassi, Fabrizio;	Molecular Phylogenetics and Evolution				Elsevier
PBDB	2012	Gasterópodos y bivalvos cisuralianos (Pérmico inferior) de Otlamalacatla, Hidalgo, México			X													Quiroz-Barroso, Sara A; Sour-Tovar, Francisco; Centeno-García, Elena;	Revista Mexicana de Ciencias Geológicas	29	1	158-178
PBDB	2010	Cassiavellia galtarae, new species, new genus: a new Permian bivalve and its significance for pterioidean systematics			X													Tëmkin, Ilya; Pojeta, John;	Journal of Paleontology	84	6	1152-1176	Paleontological Soc
PBDB	2007	Paragastropoda, Tergomya and Gastropoda (Mollusca) from the Upper Ordovician Dalby Limestone, Sweden			X													Frisk, Åsa M; Ebbestad, Jan Ove R;	GFF	129	2	83-99	Taylor & Francis
PBDB	2013	A new species of the rare batomorph genus Hypolophodon (? latest Cretaceous to earliest Paleocene, Argentina)			X													Cione, Alberto Luis; Tejedor, Marcelo; Goin, Francisco Javier;	Neues Jahrbuch für Geologie und Paläontologie, Abhandlungen	267	1	2024-01-08
PBDB	2013	Early Cenozoic Differentiation of Polar Marine Faunas															X	Crame, J Alistair;	PLOS ONE	8	1	e54139	Public Library of Science
PBDB	2013	Taxonomic revision of Isocetus depauwi (Mammalia, Cetacea, Mysticeti) and the phylogenetic relationships of archaic ‘cetothere’mysticetes			X													BISCONTI, MICHELANGELO; LAMBERT, OLIVIER; BOSSELAERS, MARK;	Palaeontology	56	1	95-127	Wiley Online Library
PBDB	2013	Euparkeriidae			X													Sookias, Roland B; Butler, Richard J;	Geological Society, London, Special Publications	379	1	35-48	The Geological Society of London London
PBDB	2013	Ornithosuchidae: a group of Triassic archosaurs with a unique ankle joint			X													Baczko, M Belén von; Ezcurra, Martín D;	Geological Society, London, Special Publications	379	1	187-202	The Geological Society of London London
PBDB	2013	Phytosauria			X													Stocker, Michelle R; Butler, Richard J;	Geological Society, London, Special Publications	379	1	91-117	The Geological Society of London London
PBDB	2013	Rauisuchia			X													Nesbitt, Sterling J; Brusatte, Stephen L; Desojo, Julia B; Liparini, Alexandre; De França, Marco AG; Weinbaum, Jonathan C; Gower, David J;	Geological Society, London, Special Publications	379	1	241-274	The Geological Society of London London
PBDB	2012	The Evolutionary History and Palaeo-Ecology of Primate Predation:< b>< i> Macaca sylvanus</i></b> from Plio-Pleistocene Europe as a Case Study						X									X	Meloro, C; Elton, S;	Folia Primatologica	83	2024-03-06	216-235	Karger Publishers
PBDB	2013	New material of Mongolemys elegans Khosatzky and Mlynarski, 1971 (Testudines: Lindholmemydidae), from the Late Cretaceous of Mongolia with Comments on Bone Histology and Phylogeny			X													Cadena, Edwin A; Ksepka, Daniel T; Norell, Mark A;	American Museum Novitates		3766	2024-01-28	BioOne
PBDB	2014	The role of climatic tolerances and seed traits in reduced extinction rates of temperate Polygonaceae															X	Kostikova, Anna; Salamin, Nicolas; Pearman, Peter B;	Evolution	68	7	1856-1870	Blackwell Publishing Inc Malden, USA
PBDB	2014	Diversification of almonds, peaches, plums and cherries–molecular systematics and biogeographic history of Prunus (Rosaceae)	X				X											Chin, Siew-Wai; Shaw, Joey; Haberle, Rosemarie; Wen, Jun; Potter, Dan;	Molecular phylogenetics and evolution	76		34-48	Academic Press
PBDB	2014	P alaeocene–E ocene evolution of beta diversity among ungulate mammals in N orth A merica		X														Darroch, Simon AF; Webb, Amelinda E; Longrich, Nicholas; Belmaker, Jonathan;	Global Ecology and Biogeography	23	7	757-768
PBDB	2014	Diversity of theropod ootaxa and its implications for the latest Cretaceous dinosaur turnover in southwestern Europe		X														Sellés, Albert G; Vila, Bernat; Galobart, Àngel;	Cretaceous Research	49		45-54	Academic Press
PBDB	2014	The origin and early evolution of Sauria: reassessing the Permian saurian fossil record and the timing of the crocodile-lizard divergence		X													X	Ezcurra, Martín D; Scheyer, Torsten M; Butler, Richard J;	PloS one	9	2	e89165	Public Library of Science
PBDB	2014	The fossil record and macroevolutionary history of North American ungulate mammals: standardizing variation in intensity and geography of sampling															X	Marcot, Jonathan D;	Paleobiology	40	2	238-255	Cambridge University Press
PBDB	2015	Contribution to the scleractinian corals of Hanifa Formation, Upper Jurassic, Jabal Al-Abakkayn, central Saudi Arabia			X													El-Sorogy, Abdelbaset S; Al-Kahtany, Khaled M;	Historical Biology	27	1	90-102	Taylor & Francis
PBDB	2015	Two new species of Ginkgoales from the Middle Jurassic of Mexico			X													Patricia Velasco-de León, M; Lozano-Carmona, Diego E; Flores Barragan, Miguel A; Daniel Martínez Paniagua, O; Silva Pineda, A;	Historical Biology	27	2024-03-04	366-373	Taylor & Francis
PBDB	2014	Allometries of maximum growth rate versus body mass at maximum growth indicate that non-avian dinosaurs had growth rates typical of fast growing ectothermic sauropsids															X	Werner, Jan; Griebeler, Eva Maria;	PloS one	9	2	e88834	Public Library of Science
PBDB	2014	Extinction patterns among bivalves in South China during the Permian–Triassic crisis		X														Huang, Yunfei; Tong, Jinnan; Fraiser, Margaret L; Chen, Zhong-Qiang;	Palaeogeography, Palaeoclimatology, Palaeoecology	399		78-88	Elsevier
PBDB	2013	Do periodicities in extinction—with possible astronomical connections—survive a revision of the geological timescale?		X														Melott, Adrian L; Bambach, Richard K;	The Astrophysical Journal	773	1	6	IOP Publishing
PBDB	2013	Spatial Bias in the Marine Fossil Record		X														Vilhena, Daril A; Smith, Andrew B;	PloS one	8	10	e74470	Public Library of Science
PBDB	2014	Ghost of seagrasses past: using sirenians as a proxy for historical distribution of seagrasses	X															Vélez-Juarbe, Jorge;	Palaeogeography, Palaeoclimatology, Palaeoecology	400		41-49	Elsevier
PBDB	2013	Is Rapoport's rule a recent phenomenon? A deep time perspective on potential causal mechanisms															X	Veter, Nikolai M; DeSantis, Larisa RG; Yann, Lindsey T; Donohue, Shelly L; Haupt, Ryan J; Corapi, Sarah E; Fathel, Siobhan L; Gootee, Emily K; Loffredo, Lucas F; Romer, Jennifer L;	Biology Letters	9	5	20130398	The Royal Society
PBDB	2013	Bivalve network reveals latitudinal selectivity gradient at the end-Cretaceous mass extinction		X														Vilhena, Daril A; Harris, Elisha B; Bergstrom, Carl T; Maliska, Max E; Ward, Peter D; Sidor, Christian A; Strömberg, Caroline AE; Wilson, Gregory P;	Scientific reports	3	1	1790	Nature Publishing Group UK London
PBDB	2014	Boom and bust: ancient and recent diversification in bichirs (Polypteridae: Actinopterygii), a relictual lineage of ray-finned fishes		X														Near, Thomas J; Dornburg, Alex; Tokita, Masayoshi; Suzuki, Dai; Brandley, Matthew C; Friedman, Matt;	Evolution	68	4	1014-1026	Blackwell Publishing Inc Malden, USA
PBDB	2013	Predation on Recent turritelline gastropods from the Indian subcontinent and comparison with a revised global database						X										Paul, Gopal; Das, Anirban; Bardhan, Subhendu; Mondal, Subhronil;	Malacologia	56	1&2	193-213	Institute of Malacology
PBDB	2013	Modelling distributions of fossil sampling rates over time, space and taxa: assessment and implications for macroevolutionary studies		X														Wagner, Peter J; Marcot, Jonathan D;	Methods in Ecology and Evolution	4	8	703-713
PBDB	2013	Paleoecology of brachiopod communities during the late Paleozoic ice age in Bolivia (Copacabana Formation, Pennsylvanian–Early Permian)						X										Badyrka, Kira; Clapham, Matthew E; López, Shirley;	Palaeogeography, Palaeoclimatology, Palaeoecology	387		56-65	Elsevier
PBDB	2013	Habitat breadth and geographic range predict diversity dynamics in marine Mesozoic bivalves		X														Nürnberg, Sabine; Aberhan, Martin;	Paleobiology	39	3	360-372	Cambridge University Press
PBDB	2014	Analysis of periodicity of extinction using the 2012 geological timescale		X														Melott, Adrian L; Bambach, Richard K;	Paleobiology	40	2	177-196	GeoScienceWorld
PBDB	2013	How the Red Queen drives terrestrial mammals to extinction		X														Quental, Tiago B; Marshall, Charles R;	Science	341	6143	290-292	American Association for the Advancement of Science
PBDB	2014	Evolutionary drivers for flightless, wing-propelled divers in the Northern and Southern Hemispheres															X	Ando, Tatsuro; Fordyce, R Ewan;	Palaeogeography, Palaeoclimatology, Palaeoecology	400		50-61	Elsevier
PBDB	2013	Triassic–Jurassic mass extinction as trigger for the Mesozoic radiation of crocodylomorphs		X														Toljagić, Olja; Butler, Richard J;	Biology Letters	9	3	20130095	The Royal Society
PBDB	2014	A dynamic global equilibrium in carnivoran diversification over 20 million years		X														Liow, Lee Hsiang; Finarelli, John A;	Proceedings of the Royal Society B: Biological Sciences	281	1778	20132312	The Royal Society
PBDB	2013	The influence of reefs on the rise of Mesozoic marine crustaceans		X				X										Klompmaker, Adiël A; Schweitzer, Carrie E; Feldmann, Rodney M; Kowalewski, Michał;	Geology	41	11	1179-1182	Geological Society of America
PBDB	2013	A simple method for estimating informative node age priors for the fossil calibration of molecular divergence time analyses					X											Nowak, Michael D; Smith, Andrew B; Simpson, Carl; Zwickl, Derrick J;	PloS one	8	6	e66245	Public Library of Science
PBDB	2013	Determinants of early survival in marine animal genera		X														Foote, Michael; Miller, Arnold I;	Paleobiology	39	2	171-192	Cambridge University Press
PBDB	2013	Out of the tropics, but how? Fossils, bridge species, and thermal ranges in the dynamics of the marine latitudinal diversity gradient															X	Jablonski, David; Belanger, Christina L; Berke, Sarah K; Huang, Shan; Krug, Andrew Z; Roy, Kaustuv; Tomasovych, Adam; Valentine, James W;	Proceedings of the National Academy of Sciences	110	26	10487-10494	National Academy of Sciences
PBDB	2013	Taxonomic composition and environmental distribution of post-extinction rhynchonelliform brachiopod faunas: constraints on short-term survival and the role of anoxia in the end-Permian mass extinction			X			X										Clapham, Matthew E; Fraiser, Margaret L; Marenco, Pedro J; Shen, Shu-zhong;	Palaeogeography, Palaeoclimatology, Palaeoecology	374		284-292	Elsevier
PBDB	2013	A troodontid dinosaur from the latest Cretaceous of India			X													Goswami, A; Prasad, GVR; Verma, O; Flynn, JJ; Benson, RBJ;	Nature Communications	4	1	1703	Nature Publishing Group UK London
PBDB	2013	Towards community-driven paleogeographic reconstructions: integrating open-access paleogeographic and paleobiology data with plate tectonics	X															Wright, N; Zahirovic, S; Müller, RD; Seton, M;	Biogeosciences	10	3	1529-1541	Copernicus GmbH
PBDB	2013	Testing the inhibitory cascade model in Mesozoic and Cenozoic mammaliaforms															X	Halliday, Thomas JD; Goswami, Anjali;	BMC Evolutionary Biology	13		2024-01-11	BioMed Central
PBDB	2013	Macroecological patterns of body size in mammals across time and space															X	Lyons, S Kathleen; Smith, Felisa A;	Body size: linking pattern and process across space, time, and taxonomy. University of Chicago Press, Chicago			116-146
PBDB	2013	Evolutionary history of lagomorphs in response to global environmental change															X	Ge, Deyan; Wen, Zhixin; Xia, Lin; Zhang, Zhaoqun; Erbajeva, Margarita; Huang, Chengming; Yang, Qisen;	PLoS One	8	4	e59668	Public Library of Science
PBDB	2013	Molecular phylogeny and biogeography of Petaurista inferred from the cytochrome b gene, with implications for the taxonomic status of P. caniceps, P. marica and P. sybilla					X											Li, Song; He, Kai; Yu, Fa-Hong; Yang, Qi-Sen;	PloS one	8	7	e70461	Public Library of Science
PBDB	2013	The oldest North American pachycephalosaurid and the hidden diversity of small-bodied ornithischian dinosaurs			X													Evans, David C; Schott, Ryan K; Larson, Derek W; Brown, Caleb M; Ryan, Michael J;	Nature communications	4	1	1828	Nature Publishing Group UK London
PBDB	2014	High rates of evolution preceded the origin of birds															X	Puttick, Mark N; Thomas, Gavin H; Benton, Michael J;	Evolution	68	5	1497-1510	Blackwell Publishing Inc Malden, USA
PBDB	2013	The ratio of species of Atlantic and Pacific origin in modern Arctic fauna of bivalve molluscs															X	Krylova, EM; Ivanov, DL; Mironov, AN;	Invertebrate Zoology	10	1	89	KMK Scientific Press
PBDB	2013	An evolutionary cascade model for sauropod dinosaur gigantism-overview, update and tests															X	Sander, P Martin;	PloS one	8	10	e78573	Public Library of Science
PBDB	2014	A Three-Dimensional Analysis of Morphological Evolution and Locomotor Performance of the Carnivoran Forelimb															X	Martín-Serra, Alberto; Figueirido, Borja; Palmqvist, Paul;	PloS one	9	1	e85574	Public Library of Science
PBDB	2013	Faunal breaks and species composition of Indo-Pacific corals: the role of plate tectonics, environment and habitat distribution						X										Keith, SA; Baird, AH; Hughes, TP; Madin, JS; Connolly, SR;	Proceedings of the Royal Society B: Biological Sciences	280	1763	20130818	The Royal Society
PBDB	2014	Differential niche dynamics among major marine invertebrate clades															X	Hopkins, Melanie J; Simpson, Carl; Kiessling, Wolfgang;	Ecology letters	17	3	314-323
PBDB	2013	The orientation of strophomenid brachiopods on soft substrates														X		Plotnick, Roy E; Dattilo, Benjamin F; Piquard, Daniel; Bauer, Jennifer; Corrie, Joshua;	Journal of Paleontology	87	5	818-825	Cambridge University Press
PBDB	2013	Biogeography and body size shuffling of aquatic salamander communities on a shifting refuge															X	Bonett, Ronald M; Trujano-Alvarez, Ana Lilia; Williams, Michael J; Timpe, Elizabeth K;	Proceedings of the Royal Society B: Biological Sciences	280	1758	20130200	The Royal Society
PBDB	2014	Body mass evolution and diversification within horses (family Equidae)															X	Shoemaker, Lauren; Clauset, Aaron;	Ecology letters	17	2	211-220
PBDB	2013	Linking life-history traits, ecology, and niche breadth evolution in North American eriogonoids (Polygonaceae)															X	Kostikova, Anna; Litsios, Glenn; Salamin, Nicolas; Pearman, Peter B;	The American Naturalist	182	6	760-774	University of Chicago Press Chicago, IL
PBDB	2013	Sharks and rays (Chondrichthyes, Elasmobranchii) from the late Miocene Gatun formation of Panama			X													Pimiento, Catalina; González-Barba, Gerardo; Ehret, Dana J; Hendy, Austin JW; MacFadden, Bruce J; Jaramillo, Carlos;	Journal of Paleontology	87	5	755-774	Cambridge University Press
PBDB	2013	Contrasting the ecological and taxonomic consequences of extinction		X														Christie, Max; Holland, Steven M; Bush, Andrew M;	Paleobiology	39	4	538-559	Cambridge University Press
PBDB	2013	Mammal disparity decreases during the Cretaceous angiosperm radiation		X														Grossnickle, David M; Polly, P David;	Proceedings of the Royal Society B: Biological Sciences	280	1771	20132110	The Royal Society
PBDB	2013	Evaluating the significance of paleophylogeographic species distribution models in reconstructing Quaternary range-shifts of Nearctic chelonians	X	X														Rödder, Dennis; Lawing, A Michelle; Flecks, Morris; Ahmadzadeh, Faraham; Dambach, Johannes; Engler, Jan O; Habel, Jan Christian; Hartmann, Timo; Hörnes, David; Ihlow, Flora;	PLoS One	8	10	e72855	Public Library of Science
PBDB	2013	The fossil record of non-commelinid monocots	X															Smith, SELENA Y; Wilkin, P; Mayo, SJ;	Early events in monocot evolution	83		29	Cambridge University Press Cambridge
PBDB	2013	Evolutionary origin of the Scombridae (tunas and mackerels): members of a Paleogene adaptive radiation with 14 other pelagic fish families	X															Miya, Masaki; Friedman, Matt; Satoh, Takashi P; Takeshima, Hirohiko; Sado, Tetsuya; Iwasaki, Wataru; Yamanoue, Yusuke; Nakatani, Masanori; Mabuchi, Kohji; Inoue, Jun G;	PloS one	8	9	e73535	Public Library of Science
PBDB	2014	The avian fossil record in Insular Southeast Asia and its implications for avian biogeography and palaeoecology	X					X										Meijer, Hanneke JM;	PeerJ	2		e295	PeerJ Inc.
PBDB	2013	The species-area relationship in the Late Ordovician: a test using neutral theory		X														Sclafani, Judith A; Holland, Steven M;	Diversity	5	2	240-262	MDPI
PBDB	2013	First record of the Late Cretaceous starfish Metopaster parkinsoni (Forbes, 1848) in Iran			X													Ghaderi, Abbas; Villier, Loïc;	Annales de paléontologie	99	2	91-100	Elsevier Masson
PBDB	2014	Rooting around the eutherian family tree: the origin and relations of the Taeniodonta															X	Rook, Deborah L; Hunter, John P;	Journal of Mammalian Evolution	21		75-91	Springer US
PBDB	2013	Chapter 15 Biogeography of Ordovician and Silurian gastropods, monoplacophorans and mimospirids	X															Ebbestad, Jan Ove R; Frýda, Jiří; Wagner, Peter J; Horný, Radvan J; Isakar, Mare; Stewart, Sarah; Percival, Ian G; Bertero, Verònica; Rohr, David M; Peel, John S;	Geological Society, London, Memoirs	38	1	199-220	The Geological Society of London London
PBDB	2014	Phylogenetic relationships within Bothrops neuwiedi group (Serpentes, Squamata): Geographically highly-structured lineages, evidence of introgressive hybridization and Neogene/Quaternary diversification					X											Machado, Taís; Silva, Vinícius X; Silva, Maria José de J;	Molecular Phylogenetics and Evolution	71		2024-01-14	Academic Press
PBDB	2014	A Revision of the Macraster species (Echinodermata, Echinoidea) occurring in the Albian deposits of the Zagros basin, Southwest Iran			X													Shadan, Hossein Kamyabi; Villier, Loïc; Sadeghi, Abbas; Adabi, Mohammad Hossein;	Annales de Paléontologie	100	1	51-62	Elsevier Masson
PBDB	2013	The early evolution of synapsids, and the influence of sampling on their fossil record		X														Brocklehurst, Neil; Kammerer, Christian F; Fröbisch, Jörg;	Paleobiology	39	3	470-490	Cambridge University Press
PBDB	2013	Metabolic rate and body size are linked with perception of temporal information															X	Healy, Kevin; McNally, Luke; Ruxton, Graeme D; Cooper, Natalie; Jackson, Andrew L;	Animal behaviour	86	4	685-696	Academic Press
PBDB	2014	Bayesian estimation of speciation and extinction from incomplete fossil occurrence data		X														Silvestro, Daniele; Schnitzler, Jan; Liow, Lee Hsiang; Antonelli, Alexandre; Salamin, Nicolas;	Systematic biology	63	3	349-367	Oxford University Press
PBDB	2013	Body size and extinction risk in terrestrial mammals above the species level		X														Tomiya, Susumu;	The American Naturalist	182	6	E196-E214	University of Chicago Press Chicago, IL
PBDB	2014	Diversification and gene flow in nascent lineages of island and mainland North American tree squirrels (Tamiasciurus)															X	Chavez, Andreas S; Maher, Sean P; Arbogast, Brian S; Kenagy, GJ;	Evolution	68	4	1094-1109	Blackwell Publishing Inc Malden, USA
PBDB	2013	Learning from the past: functional ecology of marine benthos during eight million years of aperiodic hypoxia, lessons from the Late Jurassic						X										Caswell, BA; Frid, CLJ;	Oikos	122	12	1687-1699	Blackwell Publishing Ltd Oxford, UK
PBDB	2013	Triassic ichthyopterygian assemblages of the Svalbard archipelago: a reassessment of taxonomy and distribution			X													Maxwell, Erin E; Kear, Benjamin P;	GFF	135	1	85-94	TF
PBDB	2013	Climate change and the past, present, and future of biotic interactions						X			X							Blois, Jessica L; Zarnetske, Phoebe L; Fitzpatrick, Matthew C; Finnegan, Seth;	Science	341	6145	499-504	American Association for the Advancement of Science
PBDB	2014	Himalayan fossils of the oldest known pantherine establish ancient origin of big cats			X												X	Tseng, Z Jack; Wang, Xiaoming; Slater, Graham J; Takeuchi, Gary T; Li, Qiang; Liu, Juan; Xie, Guangpu;	Proceedings of the Royal Society B: Biological Sciences	281	1774	20132686	The Royal Society
PBDB	2013	Preliminary analysis of osteocyte lacunar density in long bones of tetrapods: all measures are bigger in sauropod dinosaurs				X												Stein, Koen WH; Werner, Jan;	PloS one	8	10	e77109	Public Library of Science
PBDB	2013	Dissecting a marine snail species radiation (Conoidea: Turridae: Polystira) over 12 million years in the southwestern Caribbean															X	Todd, Jonathan A; Johnson, Kenneth G;	Bulletin of Marine Science	89	4	877-904	University of Miami-Rosenstiel School of Marine, Atmospheric & Earth Science
PBDB	2013	The Cretaceous and Cenozoic tectonic evolution of Southeast Asia.														X		Zahirovic, S; Seton, M; Müller, RD;	Solid Earth Discussions	5	2
PBDB	2014	Theoretical morphology of tetrapod skull networks				X												Esteve-Altava, Borja; Rasskin-Gutman, Diego;	Comptes Rendus Palevol	13	1	41-50	No longer published by Elsevier
PBDB	2014	Palaeoecology and palaeogeography of Late Ordovician (Katian–Hirnantian) cephalopods of the Boda Limestone, Siljan district, Sweden	X					X										Kröger, Björn; Ebbestad, Jan Ove R;	Lethaia	47	1	15-30	Wiley
PBDB	2013	Assessing the influence of the solar orbit on terrestrial biodiversity														X		Feng, Fabo; Bailer-Jones, Coryn AL;	The Astrophysical Journal	768	2	152	IOP Publishing
PBDB	2013	Ecological opportunity and incumbency in the diversification of repeated continental colonizations by muroid rodents															X	Schenk, John J; Rowe, Kevin C; Steppan, Scott J;	Systematic biology	62	6	837-864	Oxford University Press
PBDB	2013	Age estimates for the buckwheat family Polygonaceae based on sequence data calibrated by fossils and with a focus on the Amphi-Pacific Muehlenbeckia														X		Schuster, Tanja M; Setaro, Sabrina D; Kron, Kathleen A;	PLoS One	8	4	e61261	Public Library of Science
PBDB	2013	A new diverse shark fauna from the Wordian (Middle Permian) Khuff Formation in the interior Haushi‐Huqf area, Sultanate of Oman						X										Koot, Martha B; Cuny, Gilles; Tintori, Andrea; Twitchett, Richard J;	Palaeontology	56	2	303-343	Blackwell Publishing Ltd Oxford, UK
PBDB	2014	The evolution of high dental complexity in the horse lineage															X	Evans, Alistair R; Janis, Christine M;	Annales Zoologici Fennici	51	2024-01-02	73-79	Finnish Zoological and Botanical Publishing Board
PBDB	2014	Seafood through time revisited: the Phanerozoic increase in marine trophic resources and its macroevolutionary consequences		X														Allmon, Warren D; Martin, Ronald E;	Paleobiology	40	2	256-287	Cambridge University Press
PBDB	2014	Splendid oddness: revisiting the curious trophic relationships of South American Pleistocene mammals and their abundance						X										Farina, Richard A; Czerwonogora, ADA; GIACOMO, MARIANA DI;	Anais da Academia Brasileira de Ciências	86		311-331	Academia Brasileira de Ciências
PBDB	2014	Metabolic dominance of bivalves predates brachiopod diversity decline by more than 150 million years															X	Payne, Jonathan L; Heim, Noel A; Knope, Matthew L; McClain, Craig R;	Proceedings of the Royal Society B: Biological Sciences	281	1783	20133122	The Royal Society
PBDB	2014	Early Permian post-glacial bivalve faunas of the Itararé Group, Paraná Basin, Brazil: paleoecology and biocorrelations with South American intraplate basins						x										Neves, Jacqueline Peixoto; Anelli, Luiz Eduardo; Simões, Marcello Guimarães;	Journal of South American Earth Sciences	52		203-233	Pergamon
PBDB	2014	Modern hydrophilid clades present and widespread in the Late Jurassic and Early Cretaceous (Coleoptera: Hydrophiloidea: Hydrophilidae)		X														Fikáček, Martin; Prokin, Alexander; Yan, Evgeny; Yue, Yanli; Wang, Bo; Ren, Dong; Beattie, Robert;	Zoological Journal of the Linnean Society	170	4	710-734	Oxford University Press
PBDB	2014	Testing the fossil record: Sampling proxies and scaling in the British Triassic–Jurassic														X		Dunhill, Alexander M; Benton, Michael J; Twitchett, Richard J; Newell, Andrew J;	Palaeogeography, Palaeoclimatology, Palaeoecology	404		2024-01-11	Elsevier
PBDB	2014	Large-scale genetic structuring of a widely distributed carnivore-the Eurasian lynx (Lynx lynx)															X	Rueness, Eli K; Naidenko, Sergei; Trosvik, Pål; Stenseth, Nils Chr;	PloS one	9	4	e93675	Public Library of Science
PBDB	2015	Anatomy of a new cetotheriid genus and species from the Miocene of Herentals, Belgium, and the phylogenetic and palaeobiogeographical relationships of Cetotheriidae ss.(Mammalia, Cetacea, Mysticeti)				X												Bisconti, Michelangelo;	Journal of Systematic Palaeontology	13	5	377-395	Taylor & Francis
PBDB	2014	A Jurassic (Bathonian-Callovian) Daghanirhynchia brachiopod fauna from Jordan		X														Feldman, Howard R; Schemm-Gregory, Mena; Ahmad, Fayez; Wilson, Mark A;
PBDB	2014	Patterns of maximum body size evolution in Cenozoic land mammals: eco-evolutionary processes and abiotic forcing															X	Saarinen, Juha J; Boyer, Alison G; Brown, James H; Costa, Daniel P; Ernest, SK Morgan; Evans, Alistair R; Fortelius, Mikael; Gittleman, John L; Hamilton, Marcus J; Harding, Larisa E;	Proceedings of the Royal Society B: Biological Sciences	281	1784	20132049	The Royal Society
PBDB	2014	A novel multiscale assessment of community assembly across time, space, and functional niche					X											Meachen, Julie A; Roberts, Trina E;	The American Naturalist	183	5	585-599	University of Chicago Press Chicago, IL
PBDB	2014	Marine benthic invertebrates of the upper jurassic Tuwaiq mountain limestone, Khashm Al-Qaddiyah, central Saudi Arabia		X														El-Sorogy, Abdelbaset S; Al-Kahtany, Khaled M; El-Asmar, Hesham M;	Journal of African Earth Sciences	97		161-172	Pergamon
PBDB	2014	Patterns of maximum body size evolution in Cenozoic land															X	Lyons, S Kathleen; Okie, Jordan G; Sibly, Richard M; Stephens, Patrick R; Theodor, Jessica; Evans, Mark D; Fortelius, Mikael; Gittleman, John L; Hamilton, Marcus J; Harding, Larisa E;
PBDB	2014	The environmental structure of trilobite morphological disparity				X												Hopkins, Melanie J;	Paleobiology	40	3	352-373	Cambridge University Press
PBDB	2014	Environmental controls on geographic range size in marine animal genera															X	Foote, Michael;	Paleobiology	40	3	440-458	GeoScienceWorld
PBDB	2014	Accurate and precise estimates of origination and extinction rates		x														Alroy, John;	Paleobiology	40	3	374-397	Cambridge University Press
PBDB	2014	Molluscan live–dead agreement in anthropogenically stressed seagrass habitats: siliciclastic versus carbonate environments								X								Korpanty, Chelsea A; Kelley, Patricia H;	Palaeogeography, Palaeoclimatology, Palaeoecology	410		113-125	Elsevier
PBDB	2014	Ambiguous biogeographical patterns mask a more complete understanding of the O rdovician to D evonian evolution of J apan	X															Williams, Mark; Wallis, Simon; Oji, Tatsuo; Lane, Philip D;	Island Arc	23	2	76-101
PBDB	2014	Quantifying functional diversity in pre-and post-extinction paleocommunities: a test of ecological restructuring after the end-Permian mass extinction						X										Dineen, Ashley A; Fraiser, Margaret L; Sheehan, Peter M;	Earth-Science Reviews	136		339-349	Elsevier
PBDB	2014	Evolution and phylogeography of the Thomomys umbrinus species complex (Rodentia: Geomyidae)					X											Mathis, Verity L; Hafner, Mark S; Hafner, David J;	Journal of Mammalogy	95	4	754-771	American Society of Mammalogists 810 East 10th Street, PO Box 1897, Lawrence …
PBDB	2014	Taphonomy and habitat preference of North American pachycephalosaurids (Dinosauria, Ornithischia)								X								Mallon, Jordan C; Evans, David C;	Lethaia	47	4	567-578	Wiley
PBDB	2014	First Cenomanian record of insects in the Southern Hemisphere, with Perforissidae (Fulgoroidea) and Cupedidae (Coleoptera) from Southern Patagonia, Argentina		X														Petrulevičius, Julián F; Varela, Augusto N; Iglesias, Ari; Zamuner, Alba B; Poiré, Daniel G;	Cretaceous Research	51		174-185	Academic Press
PBDB	2014	Fossils and a large molecular phylogeny show that the evolution of species richness, generic diversity, and turnover rates are disconnected					X											Xing, Yaowu; Onstein, Renske E; Carter, Richard J; Stadler, Tanja; Peter Linder, H;	Evolution	68	10	2821-2832	Blackwell Publishing Inc Malden, USA
PBDB	2014	Rebuilding biodiversity of Patagonian marine molluscs after the end-Cretaceous mass extinction		X														Aberhan, Martin; Kiessling, Wolfgang;	PloS one	9	7	e102629	Public Library of Science
PBDB	2014	Mesozoic mammaliaform diversity: the effect of sampling corrections on reconstructions of evolutionary dynamics		X														Newham, Elis; Benson, Roger; Upchurch, Paul; Goswami, Anjali;	Palaeogeography, Palaeoclimatology, Palaeoecology	412		32-44	Elsevier
PBDB	2014	Convergences and trends in the evolution of the archosaur pelvis				X												Iijima, Masaya; Kobayashi, Yoshitsugu;	Paleobiology	40	4	608-624	Cambridge University Press
PBDB	2014	New Eoblattida from the Permian of Russia and the United States and the origin of earwigs (Insecta: Eoblattida, Forficulida)		X														Aristov, DS; Rasnitsyn, AP;	Paleontological Journal	48		407-413	Pleiades Publishing
PBDB	2014	Sea surface temperature contributes to marine crocodylomorph evolution															X	Martin, Jeremy E; Amiot, Romain; Lécuyer, Christophe; Benton, Michael J;	Nature communications	5	1	4658	Nature Publishing Group UK London
PBDB	2015	Is long-term ecological functioning stable: The case of the marine benthos?						X										Frid, CLJ; Caswell, BA;	Journal of Sea Research	98		15-23	Elsevier
PBDB	2014	The evolution of scarab beetles tracks the sequential rise of angiosperms and mammals															X	Ahrens, Dirk; Schwarzer, Julia; Vogler, Alfried P;	Proceedings of the Royal Society B: Biological Sciences	281	1791	20141470	The Royal Society
PBDB	2014	Disentangling rock record bias and common-cause from redundancy in the British fossil record		X														Dunhill, Alexander M; Hannisdal, Bjarte; Benton, Michael J;	Nature communications	5	1	4818	Nature Publishing Group UK London
PBDB	2014	Mean annual precipitation explains spatiotemporal patterns of Cenozoic mammal beta diversity and latitudinal diversity gradients in North America		X														Fraser, Danielle; Hassall, Christopher; Gorelick, Root; Rybczynski, Natalia;	PloS one	9	9	e106499	Public Library of Science
PBDB	2013	Paleoenvironmental and paleobiogeographical implications of a Middle Pleistocene mollusc assemblage from the marine terraces of Baía das Pipas, southwest Angola	X															Sessa, Jocelyn A; Callapez, Pedro M; Dinis, Pedro A; Hendy, Austin JW;	Journal of Paleontology	87	6	1016-1040	Cambridge University Press
PBDB	2014	Species richness and evidence of random patterns in assemblages of South American Titanosauria during the Late Cretaceous (Campanian–Maastrichtian)		X														Vieira, Washington Luiz Silva; Vieira, Kleber Silva; Nobrega, Romulo Pantoja; Montenegro, Paulo Fernandes Guedes Pereira; Pereira Filho, Gentil Alves; Santana, Gindomar Gomes; Alves, Rômulo Romeu Nóbrega; Almeida, Waltécio Oliveira; Vasconcellos, Alexandre;	PloS one	9	9	e108307	Public Library of Science
PBDB	2014	Trait-based diversification shifts reflect differential extinction among fossil taxa		X														Wagner, Peter J; Estabrook, George F;	Proceedings of the National Academy of Sciences	111	46	16419-16424	National Academy of Sciences
PBDB	2015	Introduction to evolutionary teratology, with an application to the forelimbs of tyrannosauridae and carnotaurinae (Dinosauria: Theropoda)				X												Guinard, Geoffrey;	Evolutionary Biology	42	1	20-41	Springer US
PBDB	2014	Camelid genomes reveal evolution and adaptation to desert environments															X	Wu, Huiguang; Guang, Xuanmin; Al-Fageeh, Mohamed B; Cao, Junwei; Pan, Shengkai; Zhou, Huanmin; Zhang, Li; Abutarboush, Mohammed H; Xing, Yanping; Xie, Zhiyuan;	Nature communications	5	1	5188	Nature Publishing Group UK London
PBDB	2015	Palaeobiogeography of the Bajocian–Oxfordian macrofauna of Gebel Maghara (North Sinai, Egypt): implications for eustacy and basin topography	X															Abdelhady, Ahmed Awad; Fürsich, Franz Theodor;	Palaeogeography, Palaeoclimatology, Palaeoecology	417		261-273	Elsevier
PBDB	2015	Integrating fossils, phylogenies, and niche models into biogeography to reveal ancient evolutionary history: the case of Hypericum (Hypericaceae)															X	Meseguer, Andrea S; Lobo, Jorge M; Ree, Richard; Beerling, David J; Sanmartín, Isabel;	Systematic Biology	64	2	215-232	Oxford University Press
PBDB	2014	A gigantic nothosaur (Reptilia: Sauropterygia) from the Middle Triassic of SW China and its implication for the Triassic biotic recovery						X										Liu, Jun; Hu, Shi-xue; Rieppel, Olivier; Jiang, Da-yong; Benton, Michael J; Kelley, Neil P; Aitchison, Jonathan C; Zhou, Chang-yong; Wen, Wen; Huang, Jin-yuan;	Scientific reports	4	1	7142	Nature Publishing Group UK London
PBDB	2015	Evolution of Laurentian brachiopod faunas during the Ordovician Phanerozoic sea level maximum															X	Candela, Yves;	Earth-Science Reviews	141		27-44	Elsevier
PBDB	2014	Evidence for a single loss of mineralized teeth in the common avian ancestor															X	Meredith, Robert W; Zhang, Guojie; Gilbert, M Thomas P; Jarvis, Erich D; Springer, Mark S;	Science	346	6215	1254390	American Association for the Advancement of Science
PBDB	2014	Neotropical mammal diversity and the Great American Biotic Interchange: spatial and temporal variation in South America's fossil record	X															Carrillo, Juan David; Forasiepi, Analía; Jaramillo, Carlos; Sánchez-Villagra, M;	Name: Frontiers in Genetics	5		451
PBDB	2014	Continuous versus pulsed origination and extinction and biozones		X														Trammer, Jerzy;	Acta Geologica Polonica	64	4	361--366
PBDB	2015	Framing the palaeontological heritage within the geological heritage: an integrative vision														X		Henriques, Maria Helena; Pena dos Reis, Rui;	Geoheritage	7		249-259	Springer Berlin Heidelberg
PBDB	2015	Macroevolution and climate change influence phylogenetic community assembly of North American hoofed mammals															X	Fraser, Danielle; Gorelick, Root; Rybczynski, Natalia;	Biological Journal of the Linnean Society	114	3	485-494	Oxford University Press
PBDB	2015	Climate‐driven extinctions shape the phylogenetic structure of temperate tree floras					X											Eiserhardt, Wolf L; Borchsenius, Finn; Plum, Christoffer M; Ordonez, Alejandro; Svenning, Jens‐Christian;	Ecology Letters	18	3	263-272
PBDB	2015	Forecasted coral reef decline in marine biodiversity hotspots under climate change														X		Descombes, Patrice; Wisz, Mary S; Leprieur, Fabien; Parravicini, Valerianio; Heine, Christian; Olsen, Steffen M; Swingedouw, Didier; Kulbicki, Michel; Mouillot, David; Pellissier, Loïc;	Global Change Biology	21	7	2479-2487
PBDB	2015	Early Ordovician lithistid sponge–Calathium reefs on the Yangtze Platform and their paleoceanographic implications		X														Li, Qijian; Li, Yue; Wang, Jianpo; Kiessling, Wolfgang;	Palaeogeography, Palaeoclimatology, Palaeoecology	425		84-96	Elsevier
PBDB	2015	Origination, extinction, invasion, and extirpation components of the brachiopod latitudinal biodiversity gradient through the Phanerozoic Eon		X														Powell, Matthew G; Moore, Brandi R; Smith, Travis J;	Paleobiology	41	2	330-341	Cambridge University Press
PBDB	2015	The fossil record of ichthyosaurs, completeness metrics and sampling biases														X		Cleary, Terri J; Moon, Benjamin C; Dunhill, Alexander M; Benton, Michael J;	Palaeontology	58	3	521-536
PBDB	2015	A review of the MIS 5e highstand deposits from Santa Maria Island (Azores, NE Atlantic): palaeobiodiversity, palaeoecology and palaeobiogeography		X														Ávila, Sérgio P; Melo, Carlos; Silva, Luís; Ramalho, Ricardo S; Quartau, Rui; Hipólito, Ana; Cordeiro, Ricardo; Rebelo, Ana Cristina; Madeira, Patrícia; Rovere, Alessio;	Quaternary Science Reviews	114		126-148	Pergamon
PBDB	2015	The fossil record of drilling predation on barnacles						X										Klompmaker, Adiël A; Portell, Roger W; Lad, Susan E; Kowalewski, Michał;	Palaeogeography, Palaeoclimatology, Palaeoecology	426		95-111	Elsevier
PBDB	2015	Early Jurassic anoxia triggered the evolution of the oldest holoplanktonic gastropod Coelodiscus minutus by means of heterochrony															X	Polonica, Acta Palaeontologica;
PBDB	2015	A simple way to improve multivariate analyses of paleoecological data sets														X		Alroy, John;	Paleobiology	41	3	377 - 386	Cambridge University Press
PBDB	2015	Ecological consequences of the Guadalupian extinction and its role in the brachiopod-mollusk transition						X										Clapham, Matthew E;	Paleobiology	41	2	266-279	Cambridge University Press
PBDB	2015	Substrate adaptations of sessile benthic metazoans during the Cambrian radiation															X	Kloss, Tristan J; Dornbos, Stephen Q; Chen, Junyuan;	Paleobiology	41	2	342-352	GeoScienceWorld
PBDB	2014	Composition and importance of Upper Triassic (Upper Ladinian–Lower Carnian) breccia in stratigraphy of External Dinarides														X		Gale, Luka; Skaberne, Dragomir;	RMZ–M&G	61		107-123
PBDB	2015	Pathways and mechanisms of Late Ordovician (Katian) faunal migrations of Laurentia and Baltica	X															Lam, Adriane R; Stigall, Alycia L;	Estonian Journal of Earth Sciences	64	1	62œ67	Teaduste Akadeemia Kirjastus (Estonian Academy Publishers)
PBDB	2015	Dynamic evolutionary change in post-Paleozoic echinoids and the importance of scale when interpreting changes in rates of evolution															X	Hopkins, Melanie J; Smith, Andrew B;	Proceedings of the National Academy of Sciences	112	12	3758-3763	National Academy of Sciences
PBDB	2015	Cenozoic latitudinal response curves: individualistic changes in the latitudinal distributions of marine bivalves and gastropods		X														Zaffos, Andrew A; Miller, Arnold I;	Paleobiology	41	1	33-44	Cambridge University Press New York, USA
PBDB	2015	Shell ornamentation as a likely exaptation: evidence from predatory drilling on Cenozoic bivalves															X	Klompmaker, Adiël A; Kelley, Patricia H;	Paleobiology	41	1	187-201	Cambridge University Press
PBDB	2015	Taxonomy and phylogeny can yield comparable results in comparative paleontological analyses					X											Soul, Laura C; Friedman, Matt;	Systematic Biology	64	4	608-620	Oxford University Press
PBDB	2015	Evaluating global paleoshoreline models for the Cretaceous and Cenozoic														X		Heine, C; Yeo, LG; Müller, RD;	Australian Journal of Earth Sciences	62	3	275-287	Taylor & Francis
PBDB	2015	Biogeography and molar morphology of Pleistocene African elephants: new evidence from Elandsfontein, Western Cape Province, South Africa	X															Smith, Kathlyn M; Stynder, Deano D;	Quaternary Science Reviews	115		101-111	Pergamon
PBDB	2015	Ornaments reveal resistance of North European cultures to the spread of farming														X		Rigaud, Solange; d'Errico, Francesco; Vanhaeren, Marian;	PloS one	10	4	e0121166	Public Library of Science San Francisco, CA USA
PBDB	2015	Paleontological baselines for evaluating extinction risk in the modern oceans		X														Finnegan, Seth; Anderson, Sean C; Harnik, Paul G; Simpson, Carl; Tittensor, Derek P; Byrnes, Jarrett E; Finkel, Zoe V; Lindberg, David R; Liow, Lee Hsiang; Lockwood, Rowan;	Science	348	6234	567-570	American Association for the Advancement of Science
PBDB	2015	Biological evidence supports an early and complex emergence of the Isthmus of Panama														X		Bacon, Christine D; Silvestro, Daniele; Jaramillo, Carlos; Smith, Brian Tilston; Chakrabarty, Prosanta; Antonelli, Alexandre;	Proceedings of the National Academy of Sciences	112	19	6110-6115	National Academy of Sciences
PBDB	2015	Giant rodents from the Neotropics: diversity and dental variation of late Miocene neoepiblemid remains from Urumaco, Venezuela															X	Carrillo, Juan D; Sánchez-Villagra, Marcelo R;	Paläontologische Zeitschrift	89		1057-1071	Springer Berlin Heidelberg
PBDB	2016	Are hypsodonty and occlusal enamel complexity evolutionarily correlated in ungulates?															X	Famoso, Nicholas A; Davis, Edward Byrd; Feranec, Robert S; Hopkins, Samantha SB; Price, Samantha A;	Journal of Mammalian Evolution	23		43-47	Springer US
PBDB	2015	Speciation dynamics during the global radiation of extant bats		X														Shi, Jeff J; Rabosky, Daniel L;	Evolution	69	6	1528-1545	Blackwell Publishing Inc Malden, USA
PBDB	2015	Co-occurrence of pliopithecoid and hominoid primates in the fossil record: an ecometric analysis						X										Sukselainen, Leena; Fortelius, Mikael; Harrison, Terry;	Journal of Human Evolution	84		25-41	Academic Press
PBDB	2015	What is Peromyscus? Evidence from nuclear and mitochondrial DNA sequences suggests the need for a new classification			X													Platt, Roy N; Amman, Brian R; Keith, Megan S; Thompson, Cody W; Bradley, Robert D;	Journal of Mammalogy	96	4	708-719	Oxford University Press US
PBDB	2015	Molecular phylogeny and the underestimated species diversity of the endemic white‐bellied rat (Rodentia: Muridae: Niviventer) in Southeast Asia and China		X														Lu, Liang; Ge, Deyan; Chesters, Douglas; Ho, Simon YW; Ma, Ying; Li, Guichang; Wen, Zhixin; Wu, Yongjie; Wang, Jun; Xia, Lin;	Zoologica Scripta	44	5	475-494
PBDB	2015	Provenance of Cretaceous trench slope sediments from the Mesozoic Wandashan Orogen, NE China: Implications for determining ancient drainage systems and tectonics of the Paleo‐Pacific												X				Sun, Ming‐Dao; Xu, Yi‐Gang; Wilde, Simon A; Chen, Han‐Lin;	Tectonics	34	6	1269-1289
PBDB	2015	Head size, weaponry, and cervical adaptation: testing craniocervical evolutionary hypotheses in Ceratopsia															X	VanBuren, Collin S; Campione, Nicolás E; Evans, David C;	Evolution	69	7	1728-1744	Blackwell Publishing Inc Malden, USA
PBDB	2015	Molecular systematics of gerbils and deomyines (R odentia: G erbillinae, D eomyinae) and a test of desert adaptation in the tympanic bulla															X	Alhajeri, Bader H; Hunt, Ondreia J; Steppan, Scott J;	Journal of Zoological Systematics and Evolutionary Research	53	4	312-330
PBDB	2015	Phanerozoic trends in brachiopod body size from synoptic data															X	Zhang, Zixiang; Augustin, Michael; Payne, Jonathan L;	Paleobiology	41	3	491-501	Cambridge University Press
PBDB	2015	Historical relationship of the Caribbean and Amazonian Miocene ichthyofaunas: a hypothesis reviewed under a biogeographical approach	X															Echeverry, Amparo; Gallo, Valeria;	Geobios	48	4	309-320	Elsevier Masson
PBDB	2015	Dispersal is a major driver of the latitudinal diversity gradient of C arnivora		X														Rolland, Jonathan; Condamine, Fabien L; Beeravolu, Champak R; Jiguet, Frédéric; Morlon, Hélène;	Global Ecology and Biogeography	24	9	1059-1071
PBDB	2015	Evolution and adaptive radiation in the Mytiloidea (Bivalvia): clues from the pericardial–posterior byssal retractor musculature complex															X	Morton, Brian;	Molluscan Research	35	4	227-245	Taylor & Francis
PBDB	2015	Space and time: The two dimensions of Artiodactyla body mass evolution															X	Carotenuto, Francesco; Diniz-Filho, José Alexandre Felizola; Raia, Pasquale;	Palaeogeography, Palaeoclimatology, Palaeoecology	437		18-25	Elsevier
PBDB	2015	Marine extinction risk shaped by trait–environment interactions over 500 million years							X									Orzechowski, Emily A; Lockwood, Rowan; Byrnes, Jarrett EK; Anderson, Sean C; Finnegan, Seth; Finkel, Zoe V; Harnik, Paul G; Lindberg, David R; Liow, Lee Hsiang; Lotze, Heike K;	Global Change Biology	21	10	3595-3607
PBDB	2015	Evolution and dispersal of the genus Homo: A landscape approach		X														Winder, Isabelle C; Devès, Maud H; King, Geoffrey CP; Bailey, Geoffrey N; Inglis, Robyn H; Meredith-Williams, Matthew;	Journal of Human Evolution	87		48-65	Academic Press
PBDB	2016	A framework for detecting natural selection on traits above the species level															X	Hoehn, Kenneth B; Harnik, Paul G; Roth, V Louise;	Methods in Ecology and Evolution	7	3	331-339
PBDB	2015	Geographic range did not confer resilience to extinction in terrestrial vertebrates at the end-Triassic crisis		X														Dunhill, Alexander M; Wills, Matthew A;	Nature Communications	6	1	7980	Nature Publishing Group UK London
PBDB	2015	Xenopus in space and time: fossils, node calibrations, tip-dating, and paleobiogeography	X				X											Cannatella, David;	Cytogenetic and genome research	145	2024-03-04	283-301
PBDB	2015	Low functional evenness in a post-extinction Anisian (Middle Triassic) paleocommunity: a case study of the Leidapo Member (Qingyan Formation), south China		X														Dineen, Ashley A; Fraiser, Margaret L; Tong, Jinnan;	Global and Planetary Change	133		79-86	Elsevier
PBDB	2016	High evolutionary rates and the origin of the Rosso Ammonitico Veronese Formation (Middle-Upper Jurassic of Italy) reptiles															X	Cau, Andrea; Fanti, Federico;	Historical Biology	28	7	952-962	Taylor & Francis
PBDB	2015	New Middle Permian insects from Salagou Formation of the Lodève Basin in southern France (Insecta: Pterygota)			X													Prokop, Jakub; Szwedo, Jacek; Lapeyrie, Jean; Garrouste, Romain; Nel, André;	Annales de la Société entomologique de France (NS)	51	1	14-51	Taylor & Francis
PBDB	2015	The implications of stratigraphic compatibility for character integration among fossil taxa													X			Wagner, Peter J; Estabrook, George F;	Systematic Biology	64	5	838 - 852
PBDB	2015	Paleontological baselines for evaluating extinction risk in the modern oceans		X														Finnegan, Seth; Anderson, Sean C.; Harnik, Paul G.; Simpson, Carl; Tittensor, Derek P.; Byrnes, Jarrett E.; Finkel, Zoe V.; Lindberg, David R.; Liow, Lee Hsiang; Lockwood, Rowan;	Science	348	6234	567-570
PBDB	2015	Marine extinction risk shaped by trait–environment interactions over 500 million years		X														Orzechowski, Emily A.; Lockwood, Rowan; Byrnes, Jarrett E. K.; Anderson, Sean C.; Finnegan, Seth; Finkel, Zoe V.; Harnik, Paul G.; Lindberg, David R.; Liow, Lee Hsiang; Lotze, Heike K.;	Global Change Biology
PBDB	2015	Pleistocene megafaunal interaction networks became more vulnerable after human arrival						X										Pires, Mathias M; Koch, Paul L; Fariña, Richard A; de Aguiar, Marcus AM; dos Reis, Sérgio F; Guimaraes Jr, Paulo R;	Proceedings of the Royal Society B: Biological Sciences	282	1814	20151367	The Royal Society
PBDB	2016	Integrated stratigraphic, geochemical, and paleontological late Ediacaran to early Cambrian records from southwestern Mongolia											X	X	X			Smith, Emily F; Macdonald, Francis A; Petach, Tanya A; Bold, Uyanga; Schrag, Daniel P;	Bulletin	128	2024-05-06	1056-1056	Geological Society of America
PBDB	2016	Review of the Late Cretaceous-early Paleogene crocodylomorphs of Europe: extinction patterns across the K-PG boundary		X														Puértolas-Pascual, Eduardo; Blanco, Alejandro; Brochu, Christopher A; Canudo, José Ignacio;	Cretaceous Research	57		565-590	Academic Press
PBDB	2016	A large-clawed theropod (Dinosauria: Tetanurae) from the Lower Cretaceous of Australia and the Gondwanan origin of megaraptorid theropods			X													Bell, Phil R; Cau, Andrea; Fanti, Federico; Smith, Elizabeth T;	Gondwana Research	36		473-487	Elsevier
PBDB	2015	Ecological interactions on macroevolutionary time scales: clams and brachiopods are more than ships that pass in the night						X										Liow, Lee Hsiang; Reitan, Trond; Harnik, Paul G;	Ecology letters	18	10	1030-1039
PBDB	2014	Diversity, palaeoecology and systematics of a marine fossil assemblage from the Late Triassic Cassian Formation at Settsass Scharte, N Italy		X				X										Nützel, Alexander; Kaim, Andrzej;	Paläontologische Zeitschrift	88		405-431	Springer Berlin Heidelberg
PBDB	2016	Limusaurus inextricabilis (Theropoda: Ceratosauria) gives a hand to evolutionary teratology: a complementary view on avian manual digits identities				X												Guinard, Geoffrey;	Zoological Journal of the Linnean Society	176	3	674-685	Oxford University Press
PBDB	2016	Molecular phylogeny of the highly disjunct cliff water beetles from South Africa and China (Coleoptera: Aspidytidae)					X											Toussaint, Emmanuel FA; Beutel, Rolf G; Morinière, Jérôme; Jia, Fenglong; Xu, Shengquan; Michat, Mariano C; Zhou, Xin; Bilton, David T; Ribera, Ignacio; Hájek, Jiří;	Zoological Journal of the Linnean Society	176	3	537-546	Oxford University Press
PBDB	2015	Moth flies and sand flies (Diptera: Psychodidae) in Cretaceous Burmese amber			X													Stebner, Frauke; Kraemer, Monica M Solorzano; Ibáñez-Bernal, Sergio; Wagner, Rüdiger;	PeerJ	3		e1254	PeerJ Inc.
PBDB	2014	Taphonomy of the fossil insects of the middle Eocene Kishenehn Formation								X								Greenwalt, Dale E; Rose, Tim R; Siljestrom, Sandra M; Goreva, Yulia S; Constenius, Kurt N; Wingerath, Jonathan G;	Acta Palaeontologica Polonica	60	4	931-947	Institute of Paleobiology, Polish Academy of Sciences
PBDB	2015	Climate constrains the evolutionary history and biodiversity of crocodylians		X													X	Mannion, Philip D; Benson, Roger BJ; Carrano, Matthew T; Tennant, Jonathan P; Judd, Jack; Butler, Richard J;	Nature communications	6	1	8438	Nature Publishing Group UK London
PBDB	2015	Jurassic pork: what could a Jewish time traveler eat?														X		Plotnick, Roy E; Theodor, Jessica M; Holtz, Thomas R;	Evolution: Education and Outreach	8	1	2024-01-14	BioMed Central
PBDB	2015	Expected time-invariant effects of biological traits on mammal species duration															X	Smits, Peter D;	Proceedings of the National Academy of Sciences	112	42	13015-13020	National Academy of Sciences
PBDB	2016	Evolutionary dispersal drives the latitudinal diversity gradient of stony corals		X														Spano, Carlos A; Hernández, Cristián E; Rivadeneira, Marcelo M;	Ecography	39	9	836-843	Blackwell Publishing Ltd Oxford, UK
PBDB	2015	Continental faunal exchange and the asymmetrical radiation of carnivores						X										Pires, Mathias M; Silvestro, Daniele; Quental, Tiago B;	Proceedings of the Royal Society B: Biological Sciences	282	1817	20151952	The Royal Society
PBDB	2015	What limits the morphological disparity of clades?		X														Oyston, Jack W; Hughes, Martin; Wagner, Peter J; Gerber, Sylvain; Wills, Matthew A;	Interface focus	5	6	20150042	The Royal Society
PBDB	2016	Phanerozoic trends in ecospace utilization: the bivalve perspective						X										Mondal, Subhronil; Harries, Peter J;	Earth-Science Reviews	152		106-118	Elsevier
PBDB	2015	The morphological state space revisited: what do phylogenetic patterns in homoplasy tell us about the number of possible character states?					X											Hoyal Cuthill, Jennifer F;	Interface focus	5	6	20150049	The Royal Society
PBDB	2016	A new ophthalmosaurid ichthyosaur from the E arly C retaceous of C olombia			X													Maxwell, Erin E; Dick, Daniel; Padilla, Santiago; Parra, Mary Luz;	Papers in Palaeontology	2	1	59-70
PBDB	2015	A more precise speciation and extinction rate estimator														X		Alroy, John;	Paleobiology	41	4	633-639	GeoScienceWorld
PBDB	2015	Sustained Mesozoic–Cenozoic diversification of marine Metazoa: A consistent signal from the fossil record		X														Bush, Andrew M; Bambach, Richard K;	Geology	43	11	979-982	Geological Society of America
PBDB	2015	Congruent phylogenetic and fossil signatures of mammalian diversification dynamics driven by Tertiary abiotic change		X														Cantalapiedra, Juan L; Hernandez Fernandez, Manuel; Azanza, Beatriz; Morales, Jorge;	Evolution	69	11	2941-2953	Blackwell Publishing Inc Malden, USA
PBDB	2015	North American coral recovery after the end-Triassic mass extinction, New York Canyon, Nevada, USA		X														Hodges, Montana S; Stanley, George D;	GSA Today	15	10	2024-04-09	Geological Society of America
PBDB	2015	Climate-mediated diversification of turtles in the Cretaceous		X														Nicholson, David B; Holroyd, Patricia A; Benson, Roger BJ; Barrett, Paul M;	Nature Communications	6	1	7848	Nature Publishing Group UK London
PBDB	2015	The role of clade competition in the diversification of North American canids						X										Silvestro, Daniele; Antonelli, Alexandre; Salamin, Nicolas; Quental, Tiago B;	Proceedings of the National Academy of Sciences	112	28	8684-8689	National Academy of Sciences
PBDB	2015	The origin and early radiation of archosauriforms: integrating the skeletal and footprint record				X												Bernardi, Massimo; Klein, Hendrik; Petti, Fabio Massimo; Ezcurra, Martin D;	PLoS One	10	6	e0128449	Public Library of Science San Francisco, CA USA
PBDB	2015	Primera localización de Paleolama mirifica (Camelidae, Lamini) en el Pleistoceno (Rancholabreano) de Puebla, México central	X															Bravo-Cuevas, Victor M; Jiménez-Hidalgo, Eduardo;	Boletín de la Sociedad Geológica Mexicana	67	1	13-20	Sociedad Geológica Mexicana
PBDB	2015	Youngest occurrences of rhomaleosaurid plesiosaurs indicate survival of an archaic marine reptile clade at high palaeolatitudes	X															Benson, Roger BJ; Zverkov, Nikolay G; Arkhangelsky, Maxim S;	Acta Palaeontologica Polonica	60	4	769-780	Institute of Paleobiology, Polish Academy of Sciences
PBDB	2015	Geographic patterns of diversification and the latitudinal gradient of richness of rocky intertidal gastropods: the ‘into the tropical museum’hypothesis		X														Rivadeneira, Marcelo M; Alballay, Alex H; Villafaña, Jaime A; Raimondi, Peter T; Blanchette, Carol A; Fenberg, Phillip B;	Global Ecology and Biogeography	24	10	1149-1158
PBDB	2015	The first Central American chalicothere (Mammalia, Perissodactyla) and the paleobiogeographic implications for small-bodied schizotheriines	X															Wood, Aaron R; Ridgwell, Nicole M;	Journal of Vertebrate Paleontology	35	3	e923893	Taylor & Francis
PBDB	2015	Biodiversity dynamics and environmental occupancy of fossil azooxanthellate and zooxanthellate scleractinian corals		X														Kiessling, Wolfgang; Kocsis, Ádám T;	Paleobiology	41	3	402-414	Cambridge University Press New York, USA
PBDB	2015	A new species of Metoposaurus from the Late Triassic of Portugal and comments on the systematics and biogeography of metoposaurid temnospondyls			X													Brusatte, Stephen L; Butler, Richard J; Mateus, Octávio; Steyer, J Sébastien;	Journal of Vertebrate Paleontology	35	3	e912988	Taylor & Francis
PBDB	2015	Mid-Pliocene shorelines of the US Atlantic Coastal Plain—An improved elevation database with comparison to Earth model predictions														X		Rovere, Alessio; Hearty, Paul J; Austermann, J; Mitrovica, JX; Gale, J; Moucha, R; Forte, AM; Raymo, ME;	Earth-Science Reviews	145		117-131	Elsevier
PBDB	2015	An engine for global plant diversity: highest evolutionary turnover and emigration in the American tropics		X														Antonelli, Alexandre; Zizka, Alexander; Silvestro, Daniele; Scharn, Ruud; Cascales-Miñana, Borja; Bacon, Christine D;	Frontiers in Genetics	6		130	Frontiers Media SA
PBDB	2015	Evaluating the effectiveness of the Mantel test and Procrustes randomization test for exploratory ecological similarity among paleocommunities														X		Forcino, Frank L; Ritterbush, Kathleen A; Stafford, Emily S;	Palaeogeography, Palaeoclimatology, Palaeoecology	426		199-208	Elsevier
PBDB	2015	Evolution of a complex behavior: the origin and initial diversification of foliar galling by Permian insects															X	Schachat, Sandra R; Labandeira, Conrad C;	The Science of Nature	102		2024-01-08	Springer Berlin Heidelberg
PBDB	2015	Interdependence of specialization and biodiversity in Phanerozoic marine invertebrates															X	Nürnberg, Sabine; Aberhan, Martin;	Nature Communications	6	1	6602	Nature Publishing Group UK London
PBDB	2015	A 17-My-old whale constrains onset of uplift and climate change in east Africa														X		Wichura, Henry; Jacobs, Louis L; Lin, Andrew; Polcyn, Michael J; Manthi, Fredrick K; Winkler, Dale A; Strecker, Manfred R; Clemens, Matthew;	Proceedings of the National Academy of Sciences	112	13	3910-3915	National Academy of Sciences
PBDB	2016	Growth, inter-and intraspecific variation, palaeobiogeography, taphonomy and systematics of the Cenozoic ghost shrimp Glypturus			X													Klompmaker, Adiël A; Hyžný, Matúš; Portell, Roger W; Kowalewski, Michał;	Journal of Systematic Palaeontology	14	2	99-126	Taylor & Francis
PBDB	2016	Apparent changes in the Ordovician–Mississippian plant diversity		X														Cascales-Miñana, Borja;	Review of Palaeobotany and Palynology	227		19-27	Elsevier
PBDB	2016	A palaeobotanical perspective on the great end-Permian biotic crisis		X														Cascales-Miñana, Borja; Diez, José B; Gerrienne, Philippe; Cleal, Christopher J;	Historical Biology	28	8	1066-1074	Taylor & Francis
PBDB	2016	Brain modularity across the theropod–bird transition: testing the influence of flight on neuroanatomical variation				X												Balanoff, Amy M; Smaers, Jeroen B; Turner, Alan H;	Journal of Anatomy	229	2	204-214
PBDB	2015	Fossils reveal a high diversity of the staghorn coral genera Acropora and Isopora (Scleractinia: Acroporidae) in the Neogene of Indonesia				X												Santodomingo, Nadiezhda; Wallace, Carden C; Johnson, Kenneth G;	Zoological Journal of the Linnean Society	175	4	677-763	Oxford University Press
PBDB	2016	Why should we investigate the morphological disparity of plant clades?				X												Oyston, Jack W; Hughes, Martin; Gerber, Sylvain; Wills, Matthew A;	Annals of Botany	117	5	859-879	Oxford University Press
PBDB	2016	Geomolecular dating and the origin of placental mammals					X											Phillips, Matthew J;	Systematic Biology	65	3	546-557	Oxford University Press
PBDB	2016	Phylogeography and demographic history of Shaw's Jird (Meriones shawii complex) in North Africa															X	Lalis, Aude; Leblois, Raphael; Stoetzel, Emmanuelle; Benazzou, Touria; Souttou, Karim; Denys, Christiane; Nicolas, Violaine;	Biological Journal of the Linnean Society	118	2	262-279	Oxford University Press
PBDB	2015	Fossils and living taxa agree on patterns of body mass evolution: a case study with Afrotheria				X												Puttick, Mark N; Thomas, Gavin H;	Proceedings of the Royal Society B: Biological Sciences	282	1821	20152023	The Royal Society
PBDB	2016	The Paleobiology Database application programming interface														X		Peters, Shanan E; McClennen, Michael;	Paleobiology	42	1	2024-01-07	Cambridge University Press
PBDB	2016	Eutherian morphological disparity across the end-Cretaceous mass extinction				X												Halliday, Thomas John Dixon; Goswami, Anjali;	Biological Journal of the Linnean Society	118	1	152-168	Oxford University Press
PBDB	2016	Dietary analysis of Late Cenozoic Mexican equids from three different geographic/geologic settings using stable carbon isotopes: Coincidences, differences and paleobiologic significance						X										Pérez-Crespo, Víctor Adrian; Ferrusquía-Villafranca, Ismael; Bravo-Cuevas, Víctor Manuel; Morales-Puente, Pedro; Ruiz-González, José E;	Journal of South American Earth Sciences	66		97-109	Pergamon
PBDB	2015	Dynamics of insect diversity during the Early and Middle Permian		X														Rasnitsyn, AP; Aristov, DS; Rasnitsyn, DA;	Paleontological Journal	49		1282-1309	Pleiades Publishing
PBDB	2016	The largest thalattosuchian (Crocodylomorpha) supports teleosaurid survival across the Jurassic-Cretaceous boundary		X														Fanti, Federico; Miyashita, Tetsuto; Cantelli, Luigi; Mnasri, Fawsi; Dridi, Jihed; Contessi, Michela; Cau, Andrea;	Cretaceous Research	61		263-274	Academic Press
PBDB	2016	Ostracods as proxies for past seagrass: a review		X														Forsey, George F;	Palaeogeography, Palaeoclimatology, Palaeoecology	447		22-28	Elsevier
PBDB	2016	Global patterns of insect diversification: towards a reconciliation of fossil and molecular evidence?		X														Condamine, Fabien L; Clapham, Matthew E; Kergoat, Gael J;	Scientific Reports	6	1	19208	Nature Publishing Group UK London
PBDB	2016	Co-occurrence of mylodontid sloths and insights on their potential distributions during the late Pleistocene	X															Varela, Luciano; Fariña, Richard A;	Quaternary Research	85	1	66-74	Cambridge University Press
PBDB	2016	Antitropicality and convergent evolution: a case study of P ermian neospiriferine brachiopods															X	Lee, Sangmin; Shi, GR; Park, Heeju; Tazawa, Jun‐Ichi;	Palaeontology	59	1	109-138
PBDB	2016	New data on the ontogeny and senescence of Desmostylus (Desmostylia, Mammalia)															X	Santos, Gabriel-Philip; Parham, James F; Beatty, Brian L;	Journal of Vertebrate Paleontology	36	2	e1078344	Taylor & Francis
PBDB	2016	The record of Cenozoic horses in Mexico: current knowledge and palaeobiological implications		X														Priego-Vargas, Jaime; Bravo-Cuevas, Victor Manuel; Jiménez-Hidalgo, Eduardo;	Palaeobiodiversity and Palaeoenvironments	96		305-331	Springer Berlin Heidelberg
PBDB	2016	Ancient origin of high taxonomic richness among insects		X														Clapham, Matthew E; Karr, Jered A; Nicholson, David B; Ross, Andrew J; Mayhew, Peter J;	Proceedings of the Royal Society B: Biological Sciences	283	1824	20152476	The Royal Society
PBDB	2016	The “χ” of the matter: testing the relationship between paleoenvironments and three theropod clades						X										Sales, Marcos AF; Lacerda, Marcel B; Horn, Bruno LD; de Oliveira, Isabel AP; Schultz, Cesar L;	PLoS One	11	2	e0147031	Public Library of Science San Francisco, CA USA
PBDB	2016	Was frozen mammoth or giant ground sloth served for dinner at The Explorers Club?														X		Glass, Jessica R; Davis, Matt; Walsh, Timothy J; Sargis, Eric J; Caccone, Adalgisa;	Plos one	11	2	e0146825	Public Library of Science San Francisco, CA USA
PBDB	2016	Taxonomic and systematic revisions to the North American Nimravidae (Mammalia, Carnivora)			X													Barrett, Paul Z;	PeerJ	4		e1658	PeerJ Inc.
PBDB	2015	Was the Cambrian explosion both an effect and an artifact of true polar wander?														X		Mitchell, Ross N; Raub, Timothy D; Silva, Samuel C; Kirschvink, Joseph L;	American Journal of Science	315	10	945-957	American Journal of Science
PBDB	2017	Biostratigraphic significance of a new early sauropodomorph specimen from the Upper Triassic of southern Brazil													X			Müller, Rodrigo Temp; Langer, Max Cardoso; Dias-da-Silva, Sérgio;	Historical Biology	29	2	187-202	Taylor & Francis
PBDB	2016	Diversification histories for North American and Eurasian carnivorans		X														Finarelli, John A; Liow, Lee Hsiang;	Biological Journal of the Linnean Society	118	1	26-38	Oxford University Press
PBDB	2016	Exploration of marine mammal paleogeography in the Northern Hemisphere over the Cenozoic using beta diversity	X															Peredo, Carlos Mauricio; Uhen, Mark D;	Palaeogeography, Palaeoclimatology, Palaeoecology	449		227-235	Elsevier
PBDB	2016	Ankylosaurian dinosaur palaeoenvironmental associations were influenced by extirpation, sea-level fluctuation, and geodispersal						X										Arbour, Victoria M; Zanno, Lindsay E; Gates, Terry;	Palaeogeography, Palaeoclimatology, Palaeoecology	449		289-299	Elsevier
PBDB	2016	Does ecological redundancy maintain functioning of marine benthos on centennial to millennial time scales?						X										Frid, Chris LJ; Caswell, Bryony A;	Marine Ecology	37	2	392-410
PBDB	2016	Understanding the murky history of the Coral Triangle: Miocene corals and reef habitats in East Kalimantan (Indonesia)						X										Santodomingo, Nadiezhda; Renema, Willem; Johnson, Kenneth G;	Coral Reefs	35		765-781	Springer Berlin Heidelberg
PBDB	2016	The rise and demise of Podozamites in east Asia—An extinct conifer life style					X											Pole, Mike; Wang, Yongdong; Bugdaeva, Eugenia V; Dong, Chong; Tian, Ning; Li, Liqin; Zhou, Ning;	Palaeogeography, Palaeoclimatology, Palaeoecology	464		97-109	Elsevier
PBDB	2016	The fossil record of the sixth extinction		X														Plotnick, Roy E; Smith, Felisa A; Lyons, S Kathleen;	Ecology letters	19	5	546-553
PBDB	2016	Environmental drivers of crocodyliform extinction across the Jurassic/Cretaceous transition		X														Tennant, Jonathan P; Mannion, Philip D; Upchurch, Paul;	Proceedings of the Royal Society B: Biological Sciences	283	1826	20152840	The Royal Society
PBDB	2016	Extinction of fish-shaped marine reptiles associated with reduced evolutionary rates and global environmental volatility															X	Fischer, Valentin; Bardet, Nathalie; Benson, Roger BJ; Arkhangelsky, Maxim S; Friedman, Matt;	Nature communications	7	1	10825	Nature Publishing Group UK London
PBDB	2016	How many dinosaur species were there? Fossil bias and true richness estimated using a Poisson sampling model		X														Starrfelt, Jostein; Liow, Lee Hsiang;	Philosophical Transactions of the Royal Society B: Biological Sciences	371	1691	20150219	The Royal Society
PBDB	2016	Phylogenetic fields through time: temporal dynamics of geographical co-occurrence and phylogenetic structure within species ranges					X											Villalobos, Fabricio; Carotenuto, Francesco; Raia, Pasquale; Diniz-Filho, José Alexandre F;	Philosophical Transactions of the Royal Society B: Biological Sciences	371	1691	20150220	The Royal Society
PBDB	2016	Gondwanian relicts and oceanic dispersal in a cosmopolitan radiation of euedaphic ground beetles	X															Andújar, Carmelo; Faille, Arnaud; Pérez-González, Sergio; Zaballos, Juan P; Vogler, Alfried P; Ribera, Ignacio;	Molecular Phylogenetics and Evolution	99		235-246	Academic Press
PBDB	2016	Oceanic dispersal, vicariance and human introduction shaped the modern distribution of the termites Reticulitermes, Heterotermes and Coptotermes	X															Bourguignon, Thomas; Lo, Nathan; Šobotník, Jan; Sillam-Dussès, David; Roisin, Yves; Evans, Theodore A;	Proceedings of the Royal Society B: Biological Sciences	283	1827	20160179	The Royal Society
PBDB	2016	Venturing out safely: The biogeography of Homo erectus dispersal out of Africa	X															Carotenuto, Francisco; Tsikaridze, Nikoloz; Rook, Lorenzo; Lordkipanidze, D; Longo, Laura; Condemi, Silvana; Raia, Pasquale;	Journal of Human Evolution	95		2024-01-12	Academic Press
PBDB	2016	Geographical distribution patterns of Carcharocles megalodon over time reveal clues about extinction mechanisms	X															Pimiento, Catalina; MacFadden, Bruce J; Clements, Christopher F; Varela, Sara; Jaramillo, Carlos; Velez‐Juarbe, Jorge; Silliman, Brian R;	Journal of Biogeography	43	8	1645-1655
PBDB	2016	Colonization and diversification in the African ‘sky islands’: insights from fossil‐calibrated molecular dating of Lychnis (Caryophyllaceae)					X											Gizaw, Abel; Brochmann, Christian; Nemomissa, Sileshi; Wondimu, Tigist; Masao, Catherine Aloyce; Tusiime, Felly Mugizi; Abdi, Ahmed Abdikadir; Oxelman, Bengt; Popp, Magnus; Dimitrov, Dimitar;	New Phytologist	211	2	719-734
PBDB	2016	Testing the biases in the rich Cenozoic angiosperm macrofossil record		X														Xing, Yaowu; Gandolfo, Maria A; Onstein, Renske E; Cantrill, David J; Jacobs, Bonnie F; Jordan, Gregory J; Lee, Daphne E; Popova, Svetlana; Srivastava, Rashmi; Su, Tao;	International Journal of Plant Sciences	177	4	371-388	University of Chicago Press Chicago, IL
PBDB	2016	Evolutionary timescale of monocots determined by the fossilized birth-death model using a large number of fossil records		X														Eguchi, Satoshi; Tamura, Minoru N;	Evolution	70	5	1136-1144	Blackwell Publishing Inc Malden, USA
PBDB	2016	Climatic niche conservatism and ecological opportunity in the explosive radiation of arvicoline rodents (Arvicolinae, Cricetidae)						X										Lv, Xue; Xia, Lin; Ge, Deyan; Wu, Yongjie; Yang, Qisen;	Evolution	70	5	1094-1104	Blackwell Publishing Inc Malden, USA
PBDB	2016	Genetic relationships among freshwater mussel species from fifteen Amazonian rivers and inferences on the evolution of the Hyriidae (Mollusca: Bivalvia: Unionida)															X	da Cruz Santos-Neto, Guilherme; Beasley, Colin Robert; Schneider, Horacio; Pimpão, Daniel Mansur; Hoeh, Walter Randolph; de Simone, Luiz Ricardo Lopes; Tagliaro, Claudia Helena;	Molecular Phylogenetics and Evolution	100		148-159	Academic Press
PBDB	2016	Geographic ranges of genera and their constituent species: structure, evolutionary dynamics, and extinction resistance	X															Foote, Michael; Ritterbush, Kathleen A; Miller, Arnold I;	Paleobiology	42	2	269-288	GeoScienceWorld
PBDB	2016	General models of ecological diversification. II. Simulations and empirical applications														X		Novack-Gottshall, Philip M;	Paleobiology	42	2	209-239	Cambridge University Press
PBDB	2016	Dinosaurs in decline tens of millions of years before their final extinction		X														Sakamoto, Manabu; Benton, Michael J; Venditti, Chris;	Proceedings of the National Academy of Sciences	113	18	5036-5040	National Academy of Sciences
PBDB	2017	A historical biogeography of megadiverse Sericini—another story “out of Africa”?	X															Eberle, Jonas; Fabrizi, Silvia; Lago, Paul; Ahrens, Dirk;	Cladistics	33	2	183-197
PBDB	2016	Are coral reefs victims of their own past success?															X	Renema, Willem; Pandolfi, John M; Kiessling, Wolfgang; Bosellini, Francesca R; Klaus, James S; Korpanty, Chelsea; Rosen, Brian R; Santodomingo, Nadiezhda; Wallace, Carden C; Webster, Jody M;	Science advances	2	4	e1500850	American Association for the Advancement of Science
PBDB	2016	Paleoecological succession of Norian (Late Triassic) benthic fauna in eastern Panthalassa (Luning and Gabbs formations, west-central Nevada)						X										Tackett, Lydia S; Bottjer, David J;	Palaios	31	4	190-202	SEPM Society for Sedimentary Geology SEPM Society for Sedimentary Geology …
PBDB	2016	Extinct Beringian wolf morphotype found in the continental US has implications for wolf migration and evolution				X												Meachen, Julie A; Brannick, Alexandria L; Fry, Trent J;	Ecology and Evolution	6	10	3430-3438
PBDB	2016	Plate tectonics drive tropical reef biodiversity dynamics		X														Leprieur, Fabien; Descombes, Patrice; Gaboriau, Théo; Cowman, Peter F; Parravicini, Valeriano; Kulbicki, Michel; Melián, Carlos J; De Santana, Charles N; Heine, Christian; Mouillot, David;	Nature Communications	7	1	11461	Nature Publishing Group UK London
PBDB	2016	The discovery of Iberobaeniidae (Coleoptera: Elateroidea): a new family of beetles from Spain, with immatures detected by environmental DNA sequencing			X													Bocak, L; Kundrata, R; Fernández, C Andújar; Vogler, AP;	Proceedings of the Royal Society B: Biological Sciences	283	1830	20152350	The Royal Society
PBDB	2016	Phylogeny and divergence times of lemurs inferred with recent and ancient fossils in the tree					X											Herrera, James P; Dávalos, Liliana M;	Systematic Biology	65	5	772-791	Oxford University Press
PBDB	2016	Rearrangement of mitochondrial tRNA genes in flat bugs (Hemiptera: Aradidae)															X	Song, Fan; Li, Hu; Shao, Renfu; Shi, Aimin; Bai, Xiaoshuan; Zheng, Xiaorong; Heiss, Ernst; Cai, Wanzhi;	Scientific Reports	6	1	25725	Nature Publishing Group UK London
PBDB	2016	Phylogeographic and population genetic analyses reveal multiple species of Boa and independent origins of insular dwarfism															X	Card, Daren C; Schield, Drew R; Adams, Richard H; Corbin, Andrew B; Perry, Blair W; Andrew, Audra L; Pasquesi, Giulia IM; Smith, Eric N; Jezkova, Tereza; Boback, Scott M;	Molecular Phylogenetics and Evolution	102		104-116	Academic Press
PBDB	2016	Suchian feeding success at the interface of ontogeny and macroevolution														X		Gignac, Paul; O’Brien, Haley;	Integrative and Comparative Biology	56	3	449-458	Oxford University Press
PBDB	2016	Rocking Earth's biodiversity cradle: challenges, advances, and prospects for conservation paleontology in the tropics														X		Kemp, Melissa E; Hadly, Elizabeth A;	Journal of Vertebrate Paleontology	36	5	e1179640	Taylor & Francis
PBDB	2016	Ecomorphological diversifications of Mesozoic marine reptiles: the roles of ecological opportunity and extinction				X												Stubbs, Thomas L; Benton, Michael J;	Paleobiology	42	4	547-573	Cambridge University Press
PBDB	2016	Therian mammals experience an ecomorphological radiation during the Late Cretaceous and selective extinction at the K–Pg boundary				X												Grossnickle, David M; Newham, Elis;	Proceedings of the Royal Society B: Biological Sciences	283	1832	20160256	The Royal Society
PBDB	2018	First hominin settlements out of Africa. Tempo and dispersal mode: Review and perspectives	X															Prat, Sandrine;	Comptes Rendus Palevol	17	2024-01-02	2024-06-16	No longer published by Elsevier
PBDB	2016	Including fossils in phylogenetic climate reconstructions: A deep time perspective on the climatic niche evolution and diversification of spiny lizards (Sceloporus)					X											Lawing, A Michelle; Polly, P David; Hews, Diana K; Martins, Emília P;	The American Naturalist	188	2	133-148	University of Chicago Press Chicago, IL
PBDB	2016	Neogene sloth assemblages (M ammalia, P ilosa) of the C ocinetas B asin (L a G uajira, C olombia): implications for the G reat A merican B iotic I nterchange	X															Amson, Eli; Carrillo, Juan D; Jaramillo, Carlos;	Palaeontology	59	4	563-582
PBDB	2016	Gastropods from the Carboniferous (Namurian) of Congleton Edge, Cheshire, UK			X													Peel, John S;	Papers in Palaeontology	2	3	399-438
PBDB	2016	Demise of the last two spire-bearing brachiopod orders (Spiriferinida and Athyridida) at the Toarcian (Early Jurassic) extinction event		X														Vörös, Attila; Kocsis, Ádám T; Pálfy, József;	Palaeogeography, Palaeoclimatology, Palaeoecology	457		233-241	Elsevier
PBDB	2016	Late Cenozoic onset of the latitudinal diversity gradient of North American mammals		X														Marcot, Jonathan D; Fox, David L; Niebuhr, Spencer R;	Proceedings of the National Academy of Sciences	113	26	7189-7194	National Academy of Sciences
PBDB	2016	Evolution of body size, vision, and biodiversity of coral-associated organisms: evidence from fossil crustaceans in cold-water coral and tropical coral ecosystems				X												Klompmaker, Adiël A; Jakobsen, Sten L; Lauridsen, Bodil W;	BMC Evolutionary Biology	16	1	2024-01-14	BioMed Central
PBDB	2016	Dietary adaptations in the teeth of murine rodents (Muridae): a test of biomechanical predictions				X												Martin, Stephanie A; Alhajeri, Bader H; Steppan, Scott J;	Biological Journal of the Linnean Society	119	4	766-784	Oxford Academic
PBDB	2016	Latitudinal trends in genus richness of vascular plants in the Eocene and Oligocene of North America		X														Harris, AJ; Walker, Cassondra; Dee, Justin R; Palmer, Michael W;	Plant diversity	38	3	133-141	Elsevier
PBDB	2016	A commented synopsis of the pre-Pleistocene fossil record of Carex (Cyperaceae)			X													Jiménez-Mejías, P; Martinetto, E; Momohara, A; Popova, S; Smith, SY; Roalson, EH;	The Botanical Review	82		258-345	Springer US
PBDB	2016	Permian–Triassic evolution of the Bivalvia: extinction-recovery patterns linked to ecologic and taxonomic selectivity						X										Tu, Chenyi; Chen, Zhong-Qiang; Harper, David AT;	Palaeogeography, Palaeoclimatology, Palaeoecology	459		53-62	Elsevier
PBDB	2016	Bimodality of latitudinal gradients in marine species richness		X														Chaudhary, Chhaya; Saeedi, Hanieh; Costello, Mark J;	Trends in Ecology & Evolution	31	9	670-676	Elsevier
PBDB	2016	On the relationship between enamel band complexity and occlusal surface area in Equids (Mammalia, Perissodactyla)				X												Famoso, Nicholas A; Davis, Edward Byrd;	PeerJ	4		e2181	PeerJ Inc.
PBDB	2016	Middle and Late Jurassic terebratulides from New Zealand			X													MacFarlan, Donald Alexander Bankier;	Palaeoworld	25	4	467-495	Elsevier
PBDB	2016	Topology, divergence dates, and macroevolutionary inferences vary between different tip-dating approaches applied to fossil theropods (Dinosauria)					X											Bapst, DW; Wright, AM; Matzke, NJ; Lloyd, GT;	Biology Letters	12	7	20160237	The Royal Society
PBDB	2016	Edaphic and topographic constraints on exploitation of the Central Kenya Rift by large mammals and early hominins							X									Kübler, Simon; Rucina, Stephen; Reynolds, Sally; Owenga, Peter; Bailey, Geoff; King, Geoffrey;	Open Quaternary			2024-01-18	York
PBDB	2016	Dynamics of dental evolution in ornithopod dinosaurs				X												Strickson, Edward; Prieto-Márquez, Albert; Benton, Michael J; Stubbs, Thomas L;	Scientific Reports	6	1	28904	Nature Publishing Group UK London
PBDB	2016	Comparative large-scale mitogenomics evidences clade-specific evolutionary trends in mitochondrial DNAs of Bivalvia															X	Plazzi, Federico; Puccio, Guglielmo; Passamonti, Marco;	Genome Biology and Evolution	8	8	2544-2564	Oxford University Press
PBDB	2016	First occurrence of Panthera atrox (Felidae, Pantherinae) in the Mexican state of Hidalgo and a review of the record of felids from the Pleistocene of Mexico			X													Bravo-Cuevas, Victor Manuel; Priego-Vargas, Jaime; Cabral-Perdomo, Miguel Ángel; Pineda Maldonado, Marco Antonio;	Fossil Record	19	2	131-141	Copernicus GmbH
PBDB	2016	Progress to extinction: increased specialisation causes the demise of animal clades		X														Raia, Pasquale; Carotenuto, Francesco; Mondanaro, A; Castiglione, S; Passaro, Federico; Saggese, F; Melchionna, Marina; Serio, C; Alessio, L; Silvestro, D;	Scientific Reports	6	1	30965	Nature Publishing Group UK London
PBDB	2016	Morphological variation of stratigraphically important species in the genus Pilosisporites Delcourt & Sprumont, 1955 in the Gippsland Basin, southeastern Australia				X												Seegets-Villiers, DE; Wagstaff, BARBARA E;	Memoirs of Museum Victoria	74		81-91
PBDB	2016	Late Quaternary reptile extinctions: size matters, insularity dominates						X										Slavenko, Alex; Tallowin, Oliver JS; Itescu, Yuval; Raia, Pasquale; Meiri, Shai;	Global Ecology and Biogeography	25	11	1308-1320
PBDB	2017	Wild felid range shift due to climatic constraints in the Americas: a bottleneck explanation for extinct felids?	X															Arias-Alzate, Andrés; González-Maya, José F; Arroyo-Cabrales, Joaquín; Martínez-Meyer, Enrique;	Journal of Mammalian Evolution	24		427-438	Springer US
PBDB	2016	A new megalosaurid theropod dinosaur from the late Middle Jurassic (Callovian) of north-western Germany: Implications for theropod evolution and faunal turnover in the Jurassic			X													Rauhut, Oliver WM; Huebner, Tom R; Lanser, Klaus-Peter;	Palaeontologia Electronica		2		Coquina Press
PBDB	2016	Dietary ecology of Pleistocene camelids: Influences of climate, environment, and sympatric taxa						X										Yann, Lindsey T; DeSantis, Larisa RG; Koch, Paul L; Lundelius, Ernest L;	Palaeogeography, Palaeoclimatology, Palaeoecology	461		389-400	Elsevier
PBDB	2017	Organism activity levels predict marine invertebrate survival during ancient global change extinctions		X														Clapham, Matthew E;	Global change biology	23	4	1477-1485
PBDB	2016	Sea level regulated tetrapod diversity dynamics through the Jurassic/Cretaceous interval						X										Tennant, Jonathan P; Mannion, Philip D; Upchurch, Paul;	Nature Communications	7	1	12737	Nature Publishing Group UK London
PBDB	2016	A new rauisuchid (Archosauria, Pseudosuchia) from the Upper Triassic (Norian) of New Mexico increases the diversity and temporal range of the clade			X													Lessner, Emily J; Stocker, Michelle R; Smith, Nathan D; Turner, Alan H; Irmis, Randall B; Nesbitt, Sterling J;	PeerJ	4		e2336	PeerJ Inc.
PBDB	2016	Ceriantharia in current systematics: life cycles, morphology and genetics			X													Stampar, Sérgio N; Maronna, Maximiliano M; Kitahara, Marcelo V; Reimer, James D; Beneti, Julia S; Morandini, André C;	The Cnidaria, past, present and future: the world of medusa and her sisters			61-72	Springer International Publishing
PBDB	2017	Evolutionary history of the Persian Jird, Meriones persicus, based on genetics, species distribution modelling and morphometric data															X	Dianat, Malahat; Darvish, Jamshid; Cornette, Raphael; Aliabadian, Mansour; Nicolas, Violaine;	Journal of Zoological Systematics and Evolutionary Research	55	1	29-45
PBDB	2016	Palaeobiogeographic distribution patterns and processes of Neochonetes and Fusichonetes (Brachiopoda) in the late Palaeozoic and earliest Mesozoic	X															Wu, Hui-Ting; He, Wei-Hong; Zhang, Yang; Yang, Ting-Lu; Xiao, Yi-Fan; Chen, Bing; Weldon, Elizabeth A;	Palaeoworld	25	4	508-518	Elsevier
PBDB	2017	Macroraptorial sperm whales (cetacea, odontoceti, physeteroidea) from the miocene of peru			X													Lambert, Olivier; Bianucci, Giovanni; De Muizon, Christian;	Zoological Journal of the Linnean Society	179	2	404-474	Oxford University Press UK
PBDB	2016	Tectonic evolution and deep mantle structure of the eastern Tethys since the latest Jurassic														X		Zahirovic, Sabin; Matthews, Kara J; Flament, Nicolas; Müller, R Dietmar; Hill, Kevin C; Seton, Maria; Gurnis, Michael;	Earth-Science Reviews	162		293-337	Elsevier
PBDB	2016	Morphological variation among the inner ears of extinct and extant baleen whales (Cetacea: Mysticeti)				X												Ekdale, Eric G;	Journal of Morphology	277	12	1599-1615
PBDB	2016	Modelling the climatic niche of turtles: a deep-time perspective						X										Waterson, Amy M; Schmidt, Daniela N; Valdes, Paul J; Holroyd, Patricia A; Nicholson, David B; Farnsworth, Alexander; Barrett, Paul M;	Proceedings of the Royal Society B: Biological Sciences	283	1839	20161408	The Royal Society
PBDB	2017	Waking the undead: Implications of a soft explosive model for the timing of placental mammal diversification		X														Springer, Mark S; Emerling, Christopher A; Meredith, Robert W; Janečka, Jan E; Eizirik, Eduardo; Murphy, William J;	Molecular Phylogenetics and Evolution	106		86-102	Academic Press
PBDB	2016	Assessment of available anatomical characters for linking living mammals to fossil taxa in phylogenetic analyses					X											Guillerme, Thomas; Cooper, Natalie;	Biology letters	12	5	20151003	The Royal Society
PBDB	2016	Unappreciated diversification of stem archosaurs during the Middle Triassic predated the dominance of dinosaurs		X														Foth, Christian; Ezcurra, Martín D; Sookias, Roland B; Brusatte, Stephen L; Butler, Richard J;	BMC Evolutionary Biology	16	1	2024-01-10	BioMed Central
PBDB	2016	Revision of the early crocodylomorph Trialestes romeri (Archosauria, Suchia) from the lower Upper Triassic Ischigualasto Formation of Argentina: one of the oldest‐known crocodylomorphs			X													Lecuona, Agustina; Ezcurra, Martín D; Irmis, Randall B;	Papers in Palaeontology	2	4	585-622
PBDB	2016	Using fossil “fingerprints” to circumscribe the paleogeography of two Alaskan terranes along the Uralian Seaway in the Late Silurian	X															Antoshkina, Anna I; Soja, Constance M;	Вестник ÈГ Êîìè ÍЦ ÓðÎ ÐÀÍ		2
PBDB	2016	Global cooling as a driver of diversification in a major marine clade						X										Davis, Katie E; Hill, Jon; Astrop, Tim I; Wills, Matthew A;	Nature Communications	7	1	13003	Nature Publishing Group UK London
PBDB	2016	Testing the predation-diversification hypothesis for the Cambrian—Ordovician radiation						X										López-Villalta, Julián Simón;	Paleontological Research	20	4	312-321	The Palaeontological Society of Japan
PBDB	2016	Nipponomaria, a new pleurotomarioidean gastropod genus (Mollusca) from the Permian Akasaka Limestone, central Japan			X													Asato, Kaito; Kase, Tomoki; Ono, Teruo; Sashida, Katsuo; Agematsu, Sachiko;	Paleontological Research	20	4	385-393	The Palaeontological Society of Japan
PBDB	2017	A new Pliocene capybara (Rodentia, Caviidae) from Northern South America (Guajira, Colombia), and its implications for the great American biotic interchange			X													Pérez, María E; Vallejo-Pareja, María C; Carrillo, Juan D; Jaramillo, Carlos;	Journal of Mammalian Evolution	24		111-125	Springer US
PBDB	2016	Palaeobiology of tanaidaceans (Crustacea: Peracarida) from Cretaceous ambers: extending the scarce fossil record of a diverse peracarid group			X													Sanchez-Garcia, Alba; Penalver, Enrique; Bird, Graham J; Perrichot, Vincent; Delclòs, Xavier;	Zoological Journal of the Linnean Society	178	3	492-522	Oxford University Press
PBDB	2016	Adding fossil occupancy trajectories to the assessment of modern extinction risk		X														Kiessling, Wolfgang; Kocsis, Ádám T;	Biology letters	12	10	20150813	The Royal Society
PBDB	2017	Reconstruction of body cavity volume in terrestrial tetrapods				X												Clauss, Marcus; Nurutdinova, Irina; Meloro, Carlo; Gunga, Hanns‐Christian; Jiang, Duofang; Koller, Johannes; Herkner, Bernd; Sander, P Martin; Hellwich, Olaf;	Journal of Anatomy	230	2	325-336
PBDB	2017	Conodonts in Silurian hypersaline environments: Specialized and unexpectedly diverse						X										Jarochowska, Emilia; Viira, Viive; Einasto, Rein; Nawrot, Rafał; Bremer, Oskar; Männik, Peep; Munnecke, Axel;	Geology	45	1	2024-03-06	Geological Society of America
PBDB	2017	Dinosaurs, chameleons, humans, and evo‐devo path: Linking Étienne Geoffroy's teratology, Waddington's homeorhesis, Alberch's logic of “monsters,” and Goldschmidt hopeful “monsters”															X	Diogo, Rui; Guinard, Geoffrey; Diaz Jr, Raul E;	Journal of Experimental Zoology Part B: Molecular and Developmental Evolution	328	3	207-229
PBDB	2016	Sex and the shifting biodiversity dynamics of marine animals in deep time		X														Bush, Andrew M; Hunt, Gene; Bambach, Richard K;	Proceedings of the National Academy of Sciences	113	49	14073-14078	National Academy of Sciences
PBDB	2016	Probabilistic divergence time estimation without branch lengths: dating the origins of dinosaurs, avian flight and crown birds					X											Lloyd, GT; Bapst, DW; Friedman, M; Davis, KE;	Biology letters	12	11	20160609	The Royal Society
PBDB	2017	Evolution of Rosaceae fruit types based on nuclear phylogeny in the context of geological times and genome duplication					X											Xiang, Yezi; Huang, Chien-Hsun; Hu, Yi; Wen, Jun; Li, Shisheng; Yi, Tingshuang; Chen, Hongyi; Xiang, Jun; Ma, Hong;	Molecular biology and evolution	34	2	262-281	Oxford University Press
PBDB	2016	Latitudinal diversity gradients in Mesozoic non-marine turtles	X															Nicholson, David B; Holroyd, Patricia A; Valdes, Paul; Barrett, Paul M;	Royal Society open science	3	11	160581	The Royal Society
PBDB	2017	Increasing locomotor efficiency among North American ungulates across the Oligocene-Miocene boundary						X										Levering, David; Hopkins, Samantha; Davis, Edward;	Palaeogeography, Palaeoclimatology, Palaeoecology	466		279-286	Elsevier
PBDB	2016	Whence the Gosport Sand (Upper Middle Eocene, Alabama)? The origin of glauconitic shell beds in the paleogene of the US Gulf Coastal Plain							X									Pietsch, Carlie; Harrison, H Cliff; Allmon, Warren D;	Journal of Sedimentary Research	86	11	1249-1268	SEPM 6128 E. 38th Street, Tulsa, OK 74135-5814 USA
PBDB	2017	Extinction of South American sparassodontans (Metatheria): environmental fluctuations or complex ecological processes?						X										López‐Aguirre, Camilo; Archer, Michael; Hand, Suzanne J; Laffan, Shawn W;	Palaeontology	60	1	91-115
PBDB	2016	A complete diversity of fossils: Perspectives		X														Dmitriev, V Yu;	Paleontological Journal	50		541-548	Pleiades Publishing
PBDB	2017	Biotic immigration events, speciation, and the accumulation of biodiversity in the fossil record		X														Stigall, Alycia L; Bauer, Jennifer E; Lam, Adriane R; Wright, David F;	Global and planetary change	148		242-257	Elsevier
PBDB	2016	Fossil record of stem groups employed in evaluating the chronogram of insects (Arthropoda: Hexapoda)					X											Wang, Yan-hui; Engel, Michael S; Rafael, José A; Wu, Hao-yang; Rédei, Dávid; Xie, Qiang; Wang, Gang; Liu, Xiao-guang; Bu, Wen-jun;	Scientific Reports	6	1	38939	Nature Publishing Group UK London
PBDB	2017	Faunal similarity in Madagascan and south Indian Late Cretaceous vertebrate faunas	X															Halliday, Thomas John Dixon; Prasad, Guntupalli Veera Raghavendra; Goswami, Anjali;	Palaeogeography, Palaeoclimatology, Palaeoecology	468		70-75	Elsevier
PBDB	2016	From teeth to baleen and raptorial to bulk filter feeding in mysticete cetaceans: the role of paleontological, genetic, and geochemical data in feeding evolution and ecology						X										Berta, Annalisa; Lanzetti, Agnese; Ekdale, Eric G; Deméré, Thomas A;	Integrative and Comparative Biology	56	6	1271-1284	Oxford University Press
PBDB	2016	Flora of Bokor National Park, Cambodia IV: A new section and species of Euphorbia subgenus Euphorbia			X													Toyama, Hironori; Tagane, Shuichiro; Chhang, Phourin; Nagamasu, Hidetoshi; Yahara, Tetsukazu;	Acta Phytotaxonomica et Geobotanica	67	2	83-96	The Japanese Society for Plant Systematics
PBDB	2017	Mitochondrial phylogenomics resolves the global spread of higher termites, ecosystem engineers of the tropics					X											Bourguignon, Thomas; Lo, Nathan; Šobotník, Jan; Ho, Simon YW; Iqbal, Naeem; Coissac, Eric; Lee, Maria; Jendryka, Martin M; Sillam-Dussès, David; Křížková, Barbora;	Molecular Biology and Evolution	34	3	589-597	Oxford University Press
PBDB	2015	Integration of global fossil and modern biodiversity data reveals dynamism and stasis in ant macroecological patterns															X	Guénard, Benoit; Perrichot, Vincent; Economo, Evan P;	Journal of Biogeography	42	12	2302-2312
PBDB	2017	Macroinvertebrate fauna and depositional environment of the lower Upper Cenomanian Oberhäslich Formation in the Saxonian Cretaceous Basin (Germany)							X									Wilmsen, Markus;	Annales de paléontologie	103	1	33-44	Elsevier Masson
PBDB	2017	Macroevolutionary patterns in cranial and lower jaw shape of ceratopsian dinosaurs (dinosauria, ornithischia). phylogeny, morphological integration, and evolutionary rates															X	Maiorino, Leonardo; Farke, AA; Kotsakis, Tassos; Piras, Paolo;	Evolutionary Ecology Research	18	2024-01-02	123-167	University of Arizona
PBDB	2017	The oldest marine vertebrate fossil from the volcanic island of Iceland: a partial right whale skull from the high latitude Pliocene Tjörnes Formation			X													Field, Daniel J; Boessenecker, Robert; Racicot, Rachel A; Ásbjörnsdóttir, Lovísa; Jónasson, Kristján; Hsiang, Allison Y; Behlke, Adam D; Vinther, Jakob;	Palaeontology	60	2	141-148
PBDB	2017	Integrated chronology, flora and faunas, and paleoecology of the Alajuela Formation, Late Miocene of Panama						X										MacFadden, Bruce J; Jones, Douglas S; Jud, Nathan A; Moreno-Bernal, Jorge W; Morgan, Gary S; Portell, Roger W; Perez, Victor J; Moran, Sean M; Wood, Aaron R;	PLoS One	12	1	e0170300	Public Library of Science San Francisco, CA USA
PBDB	2017	Recurrent hierarchical patterns and the fractal distribution of fossil localities								X								Plotnick, Roy E;	Geology	45	4	295-298	Geological Society of America
PBDB	2017	Bias in phylogenetic measurements of extinction and a case study of end‐Permian tetrapods					X											Soul, Laura C; Friedman, Matt;	Palaeontology	60	2	169-185
PBDB	2017	Allometric models in paleoecology: Trophic relationships among Pleistocene mammals						X										Di Giacomo, Mariana; Fariña, Richard A;	Palaeogeography, Palaeoclimatology, Palaeoecology	471		15-30	Elsevier
PBDB	2017	Ancestral morphology of crown-group molluscs revealed by a new Ordovician stem aculiferan				X												Vinther, Jakob; Parry, Luke; Briggs, Derek EG; Van Roy, Peter;	Nature	542	7642	471-474	Nature Publishing Group UK London
PBDB	2017	Towards a higher-level Ensifera phylogeny inferred from mitogenome sequences					X											Zhou, Zhijun; Zhao, Ling; Liu, Nian; Guo, Huifang; Guan, Bei; Di, Juanxia; Shi, Fuming;	Molecular Phylogenetics and Evolution	108		22-33	Academic Press
PBDB	2017	The impact of the Pull of the Recent on the fossil record of tetrapods								X								Sahney, Sarda; Benton, Michael J;	Evolutionary Ecology Research	18	1	2024-07-23	Evolutionary Ecology, Ltd.
PBDB	2017	Spatial dimension of body size evolution in Pterosauria: Bergmann’s rule does not drive Cope’s rule															X	Villalobos, Fabricio; Olalla-Tárraga, Miguel Á; Vieira, Cleiber Marques; Mazzei, Nicholas Diniz; Bini, Luis Mauricio;	Evolutionary Ecology Research	18	2	169-186	Evolutionary Ecology, Ltd.
PBDB	2017	The many shapes of diversity: ecological and evolutionary determinants of biodiversity through time		X														Castiglione, S; Mondanaro, A; Carotenuto, F; Passaro, F; Fortelius, M; Raia, P;	Evolutionary Ecology Research			25-39
PBDB	2017	Mississippian reef development in the Cracoe Limestone Formation of the southern Askrigg Block, North Yorkshire, UK												X				Waters, CN; Haslam, RB; Cózar, Pedro; Somerville, ID; Millward, D; Woods, M;	Proceedings of the Yorkshire Geological Society	61	3	179-196	GeoScienceWorld
PBDB	2017	Association between geographic range and initial survival of Mesozoic marine animal genera: circumventing the confounding effects of temporal and taxonomic heterogeneity						X										Ritterbush, Kathleen A; Foote, Michael;	Paleobiology	43	2	209-223	Cambridge University Press New York, USA
PBDB	2017	Macroevolutionary patterns in Rhynchocephalia: is the tuatara (Sphenodon punctatus) a living fossil?				X												Herrera‐Flores, Jorge A; Stubbs, Thomas L; Benton, Michael J;	Palaeontology	60	3	319-328
PBDB	2017	Predation on feather stars by regular echinoids as evidenced by laboratory and field observations and its paleobiological implications						X										Stevenson, Angela; Gahn, Forest J; Baumiller, Tomasz K; Sevastopulo, George D;	Paleobiology	43	2	274-285	Cambridge University Press
PBDB	2017	Conceptual and analytical worldviews shape differences about global avian biogeography	X															Cracraft, Joel; Claramunt, Santiago;	Journal of Biogeography	44	4	958-960
PBDB	2017	Investigating patterns of crocodyliform cranial disparity through the Mesozoic and Cenozoic					X											Wilberg, Eric W;	Zoological Journal of the Linnean Society	181	1	189-208	Oxford University Press UK
PBDB	2017	The evolution of bone ornamentation in Pseudosuchia: morphological constraints versus ecological adaptation															X	Clarac, F; De Buffrénil, V; Brochu, C; Cubo, Jorge;	Biological Journal of the Linnean Society	121	2	395-408	Oxford University Press UK
PBDB	2017	Molecular clocks indicate turnover and diversification of modern coleoid cephalopods during the Mesozoic Marine Revolution															X	Tanner, Alastair R; Fuchs, Dirk; Winkelmann, Inger E; Gilbert, M Thomas P; Pankey, M Sabrina; Ribeiro, Ângela M; Kocot, Kevin M; Halanych, Kenneth M; Oakley, Todd H; Da Fonseca, Rute R;	Proceedings of the Royal Society B: Biological Sciences	284	1850	20162818	The Royal Society
PBDB	2017	Callovian–Oxfordian bivalves from central Saudi Arabia: Systematic paleontology and paleobiogeography			X													Zakhera, Mohamed; El-Hedeny, Magdy; El-Sabbagh, Ahmed; Al Farraj, Saleh;	Journal of African Earth Sciences	130		60-75	Pergamon
PBDB	2018	A digital endocranial cast of the early Paleocene (Puercan)‘archaic’mammal Onychodectes tisonensis (Eutheria: Taeniodonta)			X													Napoli, James G; Williamson, Thomas E; Shelley, Sarah L; Brusatte, Stephen L;	Journal of Mammalian Evolution	25		179-195	Springer US
PBDB	2018	Mesowear study of ungulates from the early Pleistocene site of ‘Ubeidiya (Israel) and the implications for early Homo dispersal from Africa						X										Belmaker, Miriam; O'Brien, Haley D;	Quaternary International	480		66-77	Pergamon
PBDB	2017	RNames, a stratigraphical database designed for the statistical analysis of fossil occurrences: the Ordovician diversification as a case study		X														Kröger, Björn; Lintulaakso, Kari;	Palaeontologia Electronica
PBDB	2017	A phylogeny of open‐habitat lizards (Squamata: Lacertidae: Ophisops) supports the antiquity of Indian grassy biomes					X											Agarwal, Ishan; Ramakrishnan, Uma;	Journal of Biogeography	44	9	2021-2032
PBDB	2017	The rise and fall of stromatolites in shallow marine environments		X														Peters, Shanan E; Husson, Jon M; Wilcots, Julia;	Geology	45	6	487-490	Geological Society of America
PBDB	2017	A major shift in diversification rate helps explain macroevolutionary patterns in primate species diversity		X														Arbour, Jessica H; Santana, Sharlene E;	Evolution	71	6	1600-1613	Blackwell Publishing Inc Malden, USA
PBDB	2017	Phylogenomic insights into the evolution of stinging wasps and the origins of ants and bees															X	Branstetter, Michael G; Danforth, Bryan N; Pitts, James P; Faircloth, Brant C; Ward, Philip S; Buffington, Matthew L; Gates, Michael W; Kula, Robert R; Brady, Seán G;	Current Biology	27	7	1019-1025	Elsevier
PBDB	2017	Olson's Extinction and the latitudinal biodiversity gradient of tetrapods in the Permian						X										Brocklehurst, Neil; Day, Michael O; Rubidge, Bruce S; Fröbisch, Jörg;	Proceedings of the Royal Society B: Biological Sciences	284	1852	20170231	The Royal Society
PBDB	2017	A NOTE ON THE OCCURANCE OF AN UPPER CRETACEOUS ICHTHYOSAUROMORPH TOOTH, FROM WEST TEXAS.			X													Van Vranken, Nathan E;	Journal of Paleontological Sciences	7
PBDB	2017	Identifying patterns and drivers of coral diversity in the Central Indo-Pacific marine biodiversity hotspot		X														Mihaljević, Morana; Korpanty, Chelsea; Renema, Willem; Welsh, Kevin; Pandolfi, John M;	Paleobiology	43	3	343-364	Cambridge University Press
PBDB	2017	An endemic rat species complex is evidence of moderate environmental changes in the terrestrial biodiversity centre of China through the late Quaternary	X															Ge, Deyan; Lu, Liang; Cheng, Jilong; Xia, Lin; Chang, Yongbin; Wen, Zhixin; Lv, Xue; Du, Yuanbao; Liu, Qiyong; Yang, Qisen;	Scientific Reports	7	1	46127	Nature Publishing Group UK London
PBDB	2017	First report of Devonian bactritids (Cephalopoda) from South America: paleobiogeographic and biostratigraphic implications			X													Cichowolski, Marcela; Rustán, Juan J;	Journal of Paleontology	91	3	417-433	Cambridge University Press
PBDB	2017	Exceptionally preserved fossil assemblages through geologic time and space								X								Muscente, AD; Schiffbauer, James D; Broce, Jesse; Laflamme, Marc; O'Donnell, Kenneth; Boag, Thomas H; Meyer, Michael; Hawkins, Andrew D; Huntley, John Warren; McNamara, Maria;	Gondwana Research	48		164-188	Elsevier
PBDB	2017	The earliest known titanosauriform sauropod dinosaur and the evolution of Brachiosauridae															X	PD Mannion, R Allain, O Moine;	PeerJ	5		e3217
PBDB	2017	Contradicting habitat type-extinction risk relationships between living and fossil amphibians						X										Tietje, Melanie; Rödel, Mark-Oliver;	Royal Society open science	4	5	170051	The Royal Society Publishing
PBDB	2017	Tracing the enterococci from Paleozoic origins to the hospital															X	Lebreton, François; Manson, Abigail L; Saavedra, Jose T; Straub, Timothy J; Earl, Ashlee M; Gilmore, Michael S;	Cell	169	5	849-861. e13	Elsevier
PBDB	2017	Global biogeography of Albian ammonoids: a network-based approach	X															Rojas, Alexis; Patarroyo, Pedro; Mao, Liang; Bengtson, Peter; Kowalewski, Michał;	Geology	45	7	659-662	Geological Society of America
PBDB	2017	Plate tectonic regulation of global marine animal diversity		X														Zaffos, Andrew; Finnegan, Seth; Peters, Shanan E;	Proceedings of the National Academy of Sciences	114	22	5653-5658	National Academy of Sciences
PBDB	2017	New evidence indicates the presence of barracuda (Sphyraenidae) and supports a tropical marine environment in the Miocene of Madagascar						X										Gottfried, Michael D; Samonds, Karen E; Ostrowski, Summer A; Andrianavalona, Tsiory Harimalala; Ramihangihajason, Tolotra Niaina;	Plos one	12	5	e0176553	Public Library of Science San Francisco, CA USA
PBDB	2017	Interactions within and between clades shaped the diversification of terrestrial carnivores					X											Pires, Mathias M; Silvestro, Daniele; Quental, Tiago B;	Evolution	71	7	1855-1864	Blackwell Publishing Inc Malden, USA
PBDB	2017	Fossil record improves biodiversity risk assessment under future climate change scenarios										X						Lima‐Ribeiro, Matheus S; Moreno, Ana Karolina M; Terribile, Levi C; Caten, Cléber T; Loyola, Rafael; Rangel, Thiago F; Diniz‐Filho, José Alexandre F;	Diversity and Distributions	23	8	922-933
PBDB	2016	Topology, divergence dates, and macroevolutionary inferences vary between different tip-dating approaches applied to fossil theropods (Dinosauria)					X											Bapst, DW; Wright, AM; Matzke, NJ; Lloyd, GT;	Biology Letters	12	7	20160237	The Royal Society
PBDB	2017	Symbiosis in Late Devonian-Mississippian corals: a review						X										Vinn, Olev;	Palaeobiodiversity and Palaeoenvironments	97		723-729	Springer Berlin Heidelberg
PBDB	2017	Modelling the role of groundwater hydro-refugia in East African hominin evolution and dispersal	X															Cuthbert, Mark O; Gleeson, Tom; Reynolds, Sally C; Bennett, Matthew R; Newton, Adrian C; McCormack, Cormac J; Ashley, Gail M;	Nature communications	8	1	15696	Nature Publishing Group UK London
PBDB	2017	Extinction and time help drive the marine‐terrestrial biodiversity gradient: is the ocean a deathtrap?		X														Miller, Elizabeth C; Wiens, John J;	Ecology Letters	20	7	911-921
PBDB	2017	Paleogene Salvinia (Salviniaceae) from Colombia and their paleobiogeographic implications			X													Pérez-Consuegra, Nicolás; Cuervo-Gómez, Aura; Martínez, Camila; Montes, Camilo; Herrera, Fabiany; Madriñán, Santiago; Jaramillo, Carlos;	Review of Palaeobotany and Palynology	246		85-108	Elsevier
PBDB	2017	Increase in predator-prey size ratios throughout the Phanerozoic history of marine ecosystems						X										Klompmaker, Adiël A; Kowalewski, Michał; Huntley, John Warren; Finnegan, Seth;	Science	356	6343	1178-1180	American Association for the Advancement of Science
PBDB	2017	Marine life in a greenhouse world: cephalopod biodiversity and biogeography during the early Late Cretaceous	X															Yacobucci, Margaret M;	Paleobiology	43	4	587-619	Cambridge University Press
PBDB	2018	The taxonomy and phylogeny of Diopecephalus kochi (Wagner, 1837) and ‘Germanodactylus rhamphastinus’(Wagner, 1851)					X											Vidovic, Steven U; Martill, David M;	Geological Society, London, Special Publications	455	1	125-147	The Geological Society of London London
PBDB	2017	Revision of “Balaena” belgica reveals a new right whale species, the possible ancestry of the northern right whale, Eubalaena glacialis, and the ages of divergence for the living right whale species			X													Bisconti, Michelangelo; Lambert, Olivier; Bosselaers, Mark;	PeerJ	5		e3464	PeerJ Inc.
PBDB	2017	An unknown Phanerozoic driver of brachiopod extinction rates unveiled by multivariate linear stochastic differential equations															X	Reitan, Trond; Liow, Lee Hsiang;	Paleobiology	43	4	537-549	GeoScienceWorld
PBDB	2018	The dawn of a dynasty: life strategies of Cambrian and Ordovician brachiopods						X										Topper, Timothy P; Zhang, Zhifei; Gutiérrez-Marco, Juan Carlos; Harper, David AT;	Lethaia	51	2	254-266	Wiley
PBDB	2017	Insights into the historical assembly of East Asian subtropical evergreen broadleaved forests revealed by the temporal history of the tea family					X											Yu, Xiang‐Qin; Gao, Lian‐Ming; Soltis, Douglas E; Soltis, Pamela S; Yang, Jun‐Bo; Fang, Liang; Yang, Shi‐Xiong; Li, De‐Zhu;	New Phytologist	215	3	1235-1248
PBDB	2017	Comparative experimental taphonomy of eight marine arthropods indicates distinct differences in preservation potential								X								Klompmaker, Adiël A; Portell, Roger W; Frick, Michael G;	Palaeontology	60	6	773-794
PBDB	2017	Using taphonomy to infer differences in soft tissues between taxa: an example using basal and derived forms of Solnhofen pterosaurs								X								Beardmore, SR; Lawlor, E; Hone, DWE;	The Science of Nature	104		2024-01-11	Springer Berlin Heidelberg
PBDB	2018	Potential distribution of fossil xenarthrans in South America during the late Pleistocene: co-occurrence and provincialism	X															Varela, Luciano; Tambusso, P Sebastián; Patiño, Santiago J; Di Giacomo, Mariana; Fariña, Richard A;	Journal of Mammalian Evolution	25		539-550	Springer US
PBDB	2018	Diversity dynamics of Ordovician bryozoa		X														Ernst, Andrej;	Lethaia	51	2	198-206	Wiley
PBDB	2017	Crustose coralline algae increased framework and diversity on ancient coral reefs		X														Weiss, Anna; Martindale, Rowan C;	PLoS One	12	8	e0181637	Public Library of Science San Francisco, CA USA
PBDB	2017	Integrative phylogeographical and ecological analysis reveals multiple Pleistocene refugia for Mediterranean Daboia vipers in north-west Africa	X															Martínez-Freiría, Fernando; Crochet, Pierre-André; Fahd, Soumia; Geniez, Philippe; Brito, José C; Velo-Antón, Guillermo;	Biological Journal of the Linnean Society	122	2	366-384	Oxford University Press UK
PBDB	2017	The completeness of the fossil record of plesiosaurs, marine reptiles from the Mesozoic		X														Tutin, Samuel L; Butler, Richard J;	Acta Palaeontologica Polonica	62	3	563	Europe PMC Funders
PBDB	2017	Living with the elephant in the room: top-down control in eurasian large mammal diversity over the last 22 million years						X										Mondanaro, A; Castiglione, S; Melchionna, M; Di Febbraro, M; Vitagliano, G; Serio, C; Vero, VA; Carotenuto, F; Raia, P;	Palaeogeography, palaeoclimatology, palaeoecology	485		956-962	Elsevier
PBDB	2017	Muroid rodent phylogenetics: 900-species tree reveals increasing diversification rates					X											Steppan, Scott J; Schenk, John J;	PloS one	12	8	e0183070	Public Library of Science San Francisco, CA USA
PBDB	2017	Evaluating the accuracy of biodiversity changes through geologic times: from simulation to solution		X														Gibert, Corentin; Escarguel, Gilles;	Paleobiology	43	4	667-692	Cambridge University Press
PBDB	2017	Genetic evidence for subspecies differentiation of the Himalayan marmot, Marmota himalayana, in the Qinghai-Tibet Plateau			X													Yan, Jingyan; Chen, Hongjian; Lin, Gonghua; Li, Qian; Chen, Jiarui; Qin, Wen; Su, Jianping; Zhang, Tongzuo;	PloS one	12	8	e0183375	Public Library of Science San Francisco, CA USA
PBDB	2017	Dated phylogeny and dispersal history of the butterfly subfamily Nymphalinae (Lepidoptera: Nymphalidae)					X											Su, Chengyong; Shi, Qinghui; Sun, Xiaoyan; Ma, Junye; Li, Chunxiang; Hao, Jiasheng; Yang, Qun;	Scientific reports	7	1	8799	Nature Publishing Group UK London
PBDB	2017	Detecting hybridization between sister species of Terebratulina (Brachiopoda, Cancellothyridoidea) in the North Atlantic: morphology versus molecules			X													Lüter, Carsten; Ebeling, Nina A; Aberhan, Martin;	Scientific reports	7	1	8845	Nature Publishing Group UK London
PBDB	2017	Jurassic stratigraphy of the Belluno Basin and Friuli Platform: a perspective on far-field compression in the Adria passive margin													X			Picotti, Vincenzo; Cobianchi, Miriam;	Swiss Journal of Geosciences	110	3	833-850	SpringerOpen
PBDB	2018	Ichneumonid parasitoid wasps from the Early Eocene Green River Formation: five new species and a revision of the known fauna (Hymenoptera, Ichneumonidae)			X													Spasojevic, Tamara; Broad, Gavin R; Bennett, Andrew MR; Klopfstein, Seraina;	PalZ	92	1	35-63	Springer Berlin Heidelberg
PBDB	2017	Completeness of the eutherian mammal fossil record and implications for reconstructing mammal evolution through the Cretaceous/Paleogene mass extinction															X	Davies, Thomas W; Bell, Mark A; Goswami, Anjali; Halliday, Thomas JD;	Paleobiology	43	4	521-536	Cambridge University Press
PBDB	2017	More-complete remains of Procolpochelys charlestonensis (Oligocene, South Carolina), an occurrence of Euclastes (upper Eocene, South Carolina), and their bearing on Cenozoic pancheloniid sea turtle distribution and phylogeny			X													Weems, Robert E; Brown, K Mace;	Journal of Paleontology	91	6	1228-1243	Cambridge University Press
PBDB	2017	Integrated record of Ludlow (Upper Silurian) oceanic geobioevents–Coordination of changes in conodont, and brachiopod faunas, and stable isotopes												X				Spiridonov, Andrej; Stankevič, Robertas; Gečas, Tomas; Šilinskas, Tomas; Brazauskas, Antanas; Meidla, Tõnu; Ainsaar, Leho; Musteikis, Petras; Radzevičius, Sigitas;	Gondwana Research	51		272-288	Elsevier
PBDB	2017	Towards a new paleotemperature proxy from reef coral occurrences									X							Lauchstedt, Andreas; Pandolfi, John M; Kiessling, Wolfgang;	Scientific Reports	7	1	10461	Nature Publishing Group UK London
PBDB	2017	Mitochondrial phylogenomics of Hemiptera reveals adaptive innovations driving the diversification of true bugs															X	Li, Hu; Leavengood Jr, John M; Chapman, Eric G; Burkhardt, Daniel; Song, Fan; Jiang, Pei; Liu, Jinpeng; Zhou, Xuguo; Cai, Wanzhi;	Proceedings of the Royal Society B: Biological Sciences	284	1862	20171223	The Royal Society
PBDB	2017	The reengineering of reef habitats during the Great Ordovician Biodiversification Event						X										KRöGER, BJöRN; Desrochers, Andre; Ernst, Andrej;	Palaios	32	9	584-599	GeoScienceWorld
PBDB	2019	Biotic impacts of temperature before, during, and after the end-Permian extinction: a multi-metric and multi-scale approach to modeling extinction and recovery dynamics									X							Petsios, Elizabeth; Thompson, Jeffrey R; Pietsch, Carlie; Bottjer, David J;	Palaeogeography, Palaeoclimatology, Palaeoecology	513		86-99	Elsevier
PBDB	2017	Does the jack of all trades fare best? Survival and niche width in Late Pleistocene megafauna						X										Di Febbraro, Mirko; Carotenuto, Francesco; Castiglione, Silvia; Russo, Danilo; Loy, Anna; Maiorano, Luigi; Raia, Pasquale;	Journal of Biogeography	44	12	2828-2838
PBDB	2017	Primate diversification inferred from phylogenies and fossils															X	Herrera, James P;	Evolution	71	12	2845-2857	Blackwell Publishing Inc Malden, USA
PBDB	2017	Inferring ‘weak spots’ in phylogenetic trees: application to mosasauroid nomenclature					X											Madzia, Daniel; Cau, Andrea;	PeerJ	5		e3782	PeerJ Inc.
PBDB	2018	A Gondwanan perspective on the Ordovician radiation constrains its temporal duration and suggests first wave of speciation, fuelled by Cambrian clades		X														Colmenar, Jorge; Rasmussen, Christian MØ;	Lethaia	51	2	286-295	Wiley
PBDB	2017	The continental fish fauna of the Late Cretaceous (Santonian) Iharkút locality (Bakony Mountains, Hungary)			X													Szabó, Márton; Ősi, Attila;	Central European Geology	60	2	230-287	Akadémiai Kiadó Budapest
PBDB	2017	Phylogeographic and phylogenetic analysis for Tripterygium species delimitation					X											Ma, Baowei; Hu, Tianyuan; Li, Pei; Yuan, Qingjun; Lin, Zhaoshou; Tu, Yuhe; Li, Jia; Zhang, Xianan; Wu, Xiaoyi; Wang, Xiujuan;	Ecology and evolution	7	20	8612-8623
PBDB	2018	First record of Eretmophyllum (Ginkgoales) with well-preserved cuticle from the Middle Jurassic of the Ordos Basin, Inner Mongolia, China			X													Li, Yun-Feng; Sun, Chun-Lin; Wang, Hongshan; Dilcher, David L; Tan, Xiao; Li, Tao; Na, Yu-Ling;	Palaeoworld	27	2	188-201	Elsevier
PBDB	2017	Phylogenomic red flags: Homology errors and zombie lineages in the evolutionary diversification of placental mammals					X											Gatesy, John; Springer, Mark S;	Proceedings of the National Academy of Sciences	114	45	E9431-E9432	National Academy of Sciences
PBDB	2017	Identification of Macrofossils within Stone Tools: a possibility for tracing the source of artifacts? A possibility for tracing the source of artifacts?			X													Allan, Timothy E; Bolton, Matthew;	COMPASS	1	1	2024-01-12
PBDB	2017	Phenotypic innovation and adaptive constraints in the evolutionary radiation of Palaeozoic crinoids															X	Wright, David F;	Scientific reports	7	1	13745	Nature Publishing Group UK London
PBDB	2017	Diversification dynamics, species sorting, and changes in the functional diversity of marine benthic gastropods during the Pliocene-Quaternary at temperate western South America						X										Rivadeneira, Marcelo M; Nielsen, Sven N;	PLoS One	12	10	e0187140	Public Library of Science San Francisco, CA USA
PBDB	2018	Dinosaur tracks at the Nemegt locality: Paleobiological and paleoenvironmental implications						X										Nakajima, Judai; Kobayashi, Yoshitsugu; Chinzorig, Tsogtbaatar; Tanaka, Tomonori; Takasaki, Ryuji; Tsogtbaatar, Khishigjav; Currie, Philip J; Fiorillo, Anthony R;	Palaeogeography, Palaeoclimatology, Palaeoecology	494		147-159	Elsevier
PBDB	2017	Mass extinction in tetraodontiform fishes linked to the Palaeocene–Eocene thermal maximum									X							Arcila, Dahiana; Tyler, James C;	Proceedings of the Royal Society B: Biological Sciences	284	1866	20171771	The Royal Society
PBDB	2018	Evidence of early C4 grasses, habitat heterogeneity, and faunal response during the Miocene Climatic Optimum in the Mojave Region									X							Smiley, Tara M; Hyland, Ethan G; Cotton, Jennifer M; Reynolds, Robert E;	Palaeogeography, Palaeoclimatology, Palaeoecology	490		415-430	Elsevier
PBDB	2018	Mode and rate of evolution of haemosporidian mitochondrial genomes: timing the radiation of avian parasites															X	Pacheco, M Andreína; Matta, Nubia E; Valkiūnas, Gediminas; Parker, Patricia G; Mello, Beatriz; Stanley Jr, Craig E; Lentino, Miguel; Garcia-Amado, Maria Alexandra; Cranfield, Michael; Kosakovsky Pond, Sergei L;	Molecular biology and evolution	35	2	383-403	Oxford University Press
PBDB	2018	Control of climate and Tethyan legacy on distribution of Paleocene–Eocene gastropods and establishment of the Northern Tropical Realm									X							Das, Shrestha; Halder, Kalyan;	Journal of Earth System Science	127		2024-01-15	Springer India
PBDB	2017	Evolution and ecology of plant architecture: integrating insights from the fossil record, extant morphology, developmental genetics and phylogenies															X	Chomicki, Guillaume; Coiro, Mario; Renner, Susanne S;	Annals of Botany	120	6	855-891	Oxford University Press US
PBDB	2017	Oxygenation as a driver of the Great Ordovician Biodiversification Event							X									Edwards, Cole T; Saltzman, Matthew R; Royer, Dana L; Fike, David A;	Nature Geoscience	10	12	925-929	Nature Publishing Group UK London
PBDB	2018	Evolution of lacewings and allied orders using anchored phylogenomics (N europtera, M egaloptera, R aphidioptera)					X											Winterton, Shaun L; Lemmon, Alan R; Gillung, Jessica P; Garzon, Ivonne J; Badano, Davide; Bakkes, Deon K; Breitkreuz, Laura CV; Engel, Michael S; Lemmon, Emily Moriarty; Liu, Xingyue;	Systematic Entomology	43	2	330-354	Blackwell Publishing Ltd Oxford, UK
PBDB	2018	Linking species diversification to palaeo‐environmental changes: A process‐based modelling approach							X									Descombes, Patrice; Gaboriau, Theo; Albouy, Camille; Heine, Christian; Leprieur, Fabien; Pellissier, Loïc;	Global Ecology and Biogeography	27	2	233-244
PBDB	2017	Sedimentary record of subsidence pulse at the Triassic/Jurassic boundary interval in the Slovenian Basin (eastern Southern Alps)												X				Rožič, Boštjan; Jurkovšek, Tea Kolar; Rožič, Petra Žvab; Gale, Luka;	Geologica Carpathica	68	6	543	Earth Science Institute, Slovak Academy of Sciences
PBDB	2018	Changes in the latitudinal diversity gradient during the Great Ordovician Biodiversification Event	X															Kröger, Björn;	Geology	46	2	127-130	Geological Society of America
PBDB	2017	Initiation and long-term instability of the East Antarctic Ice Sheet							X									Gulick, Sean PS; Shevenell, Amelia E; Montelli, Aleksandr; Fernandez, Rodrigo; Smith, Catherine; Warny, Sophie; Bohaty, Steven M; Sjunneskog, Charlotte; Leventer, Amy; Frederick, Bruce;	Nature	552	7684	225-229	Nature Publishing Group UK London
PBDB	2019	Evolutionary models in the Early Triassic marine realm		X														Pietsch, Carlie; Ritterbush, Kathleen A; Thompson, Jeffrey R; Petsios, Elizabeth; Bottjer, David J;	Palaeogeography, Palaeoclimatology, Palaeoecology	513		65-85	Elsevier
PBDB	2018	Contrasting responses of functional diversity to major losses in taxonomic diversity						X										Edie, Stewart M; Jablonski, David; Valentine, James W;	Proceedings of the National Academy of Sciences	115	4	732-737	National Academy of Sciences
PBDB	2018	Automated integration of trees and traits: a case study using paired fin loss across teleost fishes					X											Jackson, Laura M; Fernando, Pasan C; Hanscom, Josh S; Balhoff, James P; Mabee, Paula M;	Systematic biology	67	4	559-575	Oxford University Press
PBDB	2018	Tetrapod distribution and temperature rise during the Permian–Triassic mass extinction	X															Bernardi, Massimo; Petti, Fabio Massimo; Benton, Michael J;	Proceedings of the Royal Society B: Biological Sciences	285	1870	20172331	The Royal Society
PBDB	2018	Appropriate fossil calibrations and tree constraints uphold the Mesozoic divergence of solenodons from other extant mammals					X											Springer, Mark S; Murphy, William J; Roca, Alfred L;	Molecular phylogenetics and evolution	121		158-165	Academic Press
PBDB	2016	The unity, diversity and conformity of bugs (Hemiptera) through time		X														Szwedo, Jacek;	Earth and Environmental Science Transactions of the Royal Society of Edinburgh	107	2024-02-03	109-128	Royal Society of Edinburgh Scotland Foundation
PBDB	2018	Phanerozoic p O2 and the early evolution of terrestrial animals							X									Schachat, Sandra R; Labandeira, Conrad C; Saltzman, Matthew R; Cramer, Bradley D; Payne, Jonathan L; Boyce, C Kevin;	Proceedings of the Royal Society B: Biological Sciences	285	1871	20172631	The Royal Society
PBDB	2018	The impact of endothermy on the climatic niche evolution and the distribution of vertebrate diversity						X										Rolland, Jonathan; Silvestro, Daniele; Schluter, Dolph; Guisan, Antoine; Broennimann, Olivier; Salamin, Nicolas;	Nature ecology & evolution	2	3	459-464	Nature Publishing Group UK London
PBDB	2018	Do marine faunas track lithofacies? Faunal dynamics in the Upper Cretaceous Pierre shale, Western interior, USA												X				Slattery, Joshua S; Harries, Peter J; Sandness, Ashley L;	Palaeogeography, Palaeoclimatology, Palaeoecology	496		205-224	Elsevier
PBDB	2018	Dinosaurs reveal the geographical signature of an evolutionary radiation	X															O’Donovan, Ciara; Meade, Andrew; Venditti, Chris;	Nature Ecology & Evolution	2	3	452-458	Nature Publishing Group UK London
PBDB	2018	Diversity change during the rise of tetrapods and the impact of the ‘Carboniferous rainforest collapse’		X														Dunne, Emma M; Close, Roger A; Button, David J; Brocklehurst, Neil; Cashmore, Daniel D; Lloyd, Graeme T; Butler, Richard J;	Proceedings of the Royal Society B: Biological Sciences	285	1872	20172730	The Royal Society
PBDB	2018	Structure-function covariation with nonfeeding ecological variables influences evolution of feeding specialization in Carnivora															X	Tseng, Z Jack; Flynn, John J;	Science advances	4	2	eaao5441	American Association for the Advancement of Science
PBDB	2018	Effect of different synthesis methods on the textural properties of calcium tungstate (CaWO 4) and its catalytic properties in the toluene oxidation							X									Alencar, Lorena Dariane da Silva; Lima, Naiara Arantes; Mesquita, Alexandre; Probst, Luiz Fernando Dias; Batalha, Daniel Carreira; Rosmaninho, Marcelo Gonçalves; Fajardo, Humberto Vieira; Balzer, Rosana; Bernardi, Maria Inês Basso;	Materials Research	21		e20170961	ABM, ABC, ABPol
PBDB	2018	Differentiation of high‐latitude and polar marine faunas in a greenhouse world	X															Crame, J Alistair; McGowan, Alistair J; Bell, Mark A;	Global Ecology and Biogeography	27	5	518-537
PBDB	2018	Spiroides shrubs on Qinghai-Tibetan Plateau: multilocus phylogeography and palaeodistributional reconstruction of Spiraea alpina and S. Mongolica (Rosaceae)					X											Khan, Gulzar; Zhang, Faqi; Gao, Qingbo; Fu, Pengcheng; Zhang, Yu; Chen, Shilong;	Molecular Phylogenetics and Evolution	123		137-148	Academic Press
PBDB	2018	Comparing spatial diversification and meta-population models in the Indo-Australian Archipelago	X															Chalmandrier, Loïc; Albouy, Camille; Descombes, Patrice; Sandel, Brody; Faurby, Soren; Svenning, Jens-Christian; Zimmermann, Niklaus E; Pellissier, Loïc;	Royal Society open science	5	3	171366	The Royal Society Publishing
PBDB	2018	Breaking down the lithification bias: the effect of preferential sampling of larger specimens on the estimate of species richness, evenness, and average specimen size								X								Hawkins, Andrew D; Kowalewski, Michał; Xiao, Shuhai;	Paleobiology	44	2	326-345	Cambridge University Press
PBDB	2018	Wing bone geometry reveals active flight in Archaeopteryx				X												Voeten, Dennis FAE; Cubo, Jorge; De Margerie, Emmanuel; Röper, Martin; Beyrand, Vincent; Bureš, Stanislav; Tafforeau, Paul; Sanchez, Sophie;	Nature communications	9	1	923	Nature Publishing Group UK London
PBDB	2018	Nest substrate reflects incubation style in extant archosaurs with implications for dinosaur nesting habits						X										Tanaka, Kohei; Zelenitsky, Darla K; Therrien, François; Kobayashi, Yoshitsugu;	Scientific reports	8	1	3170	Nature Publishing Group UK London
PBDB	2018	Silurian-Devonian terrestrial revolution in South China: taxonomy, diversity, and character evolution of vascular plants in a paleogeographically isolated, low-latitude region	X															Xue, Jinzhuang; Huang, Pu; Wang, Deming; Xiong, Conghui; Liu, Le; Basinger, James F;	Earth-Science Reviews	180		92-125	Elsevier
PBDB	2018	The modulating role of traits on the biogeographic dynamics of chondrichthyans from the Neogene to the present	X															Villafaña, Jaime A; Rivadeneira, Marcelo M;	Paleobiology	44	2	251-262	GeoScienceWorld
PBDB	2018	The first Oligocene sea turtle (Pan-Cheloniidae) record of South America			X													Cadena, Edwin; Abella, Juan; Gregori, Maria;	PeerJ	6		e4554	PeerJ Inc.
PBDB	2018	Impact of scyphozoan venoms on human health and current first aid options for stings														X		Remigante, Alessia; Costa, Roberta; Morabito, Rossana; La Spada, Giuseppa; Marino, Angela; Dossena, Silvia;	Toxins	10	4	133	MDPI
PBDB	2018	Energetic tradeoffs control the size distribution of aquatic mammals							X									Gearty, William; McClain, Craig R; Payne, Jonathan L;	Proceedings of the National Academy of Sciences	115	16	4194-4199	National Academy of Sciences
PBDB	2018	Is biodiversity energy-limited or unbounded? A test in fossil and modern bivalves		X														McClain, Craig R; Heim, Noel A; Knope, Matthew L; Payne, Jonathan L;	Paleobiology	44	3	385-401	Cambridge University Press
PBDB	2018	Neogene and Quaternary fossil remains of beaked whales (Cetacea, Odontoceti, Ziphiidae) from deep-sea deposits off Crozet and Kerguelen islands, Southern Ocean			X													Lambert, Olivier; De Muizon, Christian; Duhamel, Guy; van Der Plicht, Johannes;	Geodiversitas	40	2	135-140	Muséum national d'Histoire naturelle, Paris
PBDB	2018	How should we estimate diversity in the fossil record? Testing richness estimators using sampling‐standardised discovery curves		X														Close, Roger A; Evers, Serjoscha W; Alroy, John; Butler, Richard J;	Methods in Ecology and Evolution	9	6	1386-1400
PBDB	2018	Molecular phylogeny and temporal diversification of Tanytarsus van der Wulp (Diptera: Chironomidae) support generic synonymies, a new classification and centre of origin					X											Lin, Xiao‐Long; Stur, Elisabeth; Ekrem, Torbjørn;	Systematic Entomology	43	4	659-677	Blackwell Publishing Ltd Oxford, UK
PBDB	2018	The well-behaved killer: Late Pleistocene humans in Eurasia were significantly associated with living megafauna only						X										Carotenuto, F; Di Febbraro, M; Melchionna, M; Mondanaro, Alessandro; Castiglione, S; Serio, C; Rook, L; Loy, A; Lima-Ribeiro, MS; Diniz-Filho, JAF;	Palaeogeography, Palaeoclimatology, Palaeoecology	500		24-32	Elsevier
PBDB	2018	Marine invertebrate migrations trace climate change over 450 million years									X							Reddin, Carl J; Kocsis, Ádám T; Kiessling, Wolfgang;	Global Ecology and Biogeography	27	6	704-713
PBDB	2018	Multiple episodes of extensive marine anoxia linked to global warming and continental weathering following the latest Permian mass extinction							X									Zhang, Feifei; Romaniello, Stephen J; Algeo, Thomas J; Lau, Kimberly V; Clapham, Matthew E; Richoz, Sylvain; Herrmann, Achim D; Smith, Harrison; Horacek, Micha; Anbar, Ariel D;	Science advances	4	4	e1602921	American Association for the Advancement of Science
PBDB	2018	Evolutionary history of Mexican domesticated and wild Meleagris gallopavo		X														Padilla-Jacobo, Gabriela; Cano-Camacho, Horacio; López-Zavala, Rigoberto; Cornejo-Pérez, María E; Zavala-Páramo, María G;	Genetics Selection Evolution	50		2024-01-15	BioMed Central
PBDB	2018	Body size downgrading of mammals over the late Quaternary				X												Smith, Felisa A; Elliott Smith, Rosemary E; Lyons, S Kathleen; Payne, Jonathan L;	Science	360	6386	310-313	American Association for the Advancement of Science
PBDB	2018	Quantifying ecological impacts of mass extinctions with network analysis of fossil communities						X										Muscente, Anthony Drew; Prabhu, Anirudh; Zhong, Hao; Eleish, Ahmed; Meyer, Michael B; Fox, Peter; Hazen, Robert M; Knoll, Andrew H;	Proceedings of the National Academy of Sciences	115	20	5217-5222	National Academy of Sciences
PBDB	2018	Sporadic sampling, not climatic forcing, drives observed early hominin diversity		X														Maxwell, Simon J; Hopley, Philip J; Upchurch, Paul; Soligo, Christophe;	Proceedings of the National Academy of Sciences	115	19	4891-4896	National Academy of Sciences
PBDB	2018	Phylogeny and evolutionary radiation of the marine mussels (Bivalvia: Mytilidae) based on mitochondrial and nuclear genes					X											Liu, Jun; Liu, Helu; Zhang, Haibin;	Molecular phylogenetics and evolution	126		233-240	Academic Press
PBDB	2018	New damsel-dragonflies with “calopterygid”-like wing shape from the Middle Jurassic of China (Odonata: Isophlebioidea: Campterophlebiidae)			X													Huang, Diying; Cai, Chenyang; Nel, André;	Geobios	51	3	181-186	Elsevier Masson
PBDB	2018	Dietary specialization is linked to reduced species durations in North American fossil canids						X										Balisi, Mairin; Casey, Corinna; Van Valkenburgh, Blaire;	Royal Society open science	5	4	171861	The Royal Society Publishing
PBDB	2018	The biogeographical imprint of mass extinctions	X															Kocsis, Ádám T; Reddin, Carl J; Kiessling, Wolfgang;	Proceedings of the Royal Society B: Biological Sciences	285	1878	20180232	The Royal Society
PBDB	2018	Marine oxygenation, lithistid sponges, and the early history of Paleozoic skeletal reefs							X									Lee, Jeong-Hyun; Riding, Robert;	Earth-Science Reviews	181		98-121	Elsevier
PBDB	2018	Paleobotany and global change: Important lessons for species to biomes from vegetation responses to past global change										X						McElwain, Jennifer C;	Annual review of plant biology	69		761-787	Annual Reviews
PBDB	2018	An examination of the impact of Olson’s extinction on tetrapods from Texas		X														Brocklehurst, Neil;	PeerJ	6		e4767	PeerJ Inc.
PBDB	2018	Final subduction processes of the Paleo‐Asian Ocean in the Alxa Tectonic Belt (NW China): Constraints from field and chronological data of Permian arc‐related volcano‐sedimentary rocks							X									Song, Dongfang; Xiao, Wenjiao; Collins, Alan S; Glorie, Stijn; Han, Chunming; Li, Yongchen;	Tectonics	37	6	1658-1687
PBDB	2018	Chrismooreia michaelbehei gen. et sp. nov.(Insecta: Odonata: Asiopteridae), a new fossil damsel-dragonfly from the Early Jurassic of England			X													Bechly, Günter;	Complexity			2024-01-10
PBDB	2019	Inferring diversification rate variation from phylogenies with fossils					X											Mitchell, Jonathan S; Etienne, Rampal S; Rabosky, Daniel L;	Systematic Biology	68	1	2024-01-18	Oxford University Press
PBDB	2018	Early Cretaceous greenhouse pumped higher taxa diversification in spiders									X							Shao, Lili; Li, Shuqiang;	Molecular Phylogenetics and Evolution	127		146-155	Academic Press
PBDB	2018	Distribution modelling and multi-scale landscape connectivity highlight important areas for the conservation of savannah elephants											X					Zacarias, Daniel; Loyola, Rafael;	Biological Conservation	224		2024-01-08	Elsevier
PBDB	2018	Substrate Availability in the Upper Cretaceous Oyster Exogyra costata												X				Kunath, Marvin;					Mississippi State University
PBDB	2018	Diversity and preserved shell coloration patterns of Miocene Conidae (Neogastropoda) from an exposure of the Gatun Formation, Colón Province, Panama		X														Hendricks, Jonathan R;	Journal of Paleontology	92	5	804-837	Cambridge University Press New York, USA
PBDB	2018	Rautangaroa, a new genus of feather star (Echinodermata, Crinoidea) from the Oligocene of New Zealand			X													Baumiller, Tomasz K; Fordyce, R Ewan;	Journal of Paleontology	92	5	872-882	Cambridge University Press
PBDB	2018	Evaluating the predicted extinction risk of living amphibian species with the fossil record		X														Tietje, Melanie; Rödel, Mark‐Oliver;	Ecology Letters	21	8	1135-1142
PBDB	2018	A fossiliferous spherule-rich bed at the Cretaceous–Paleogene (K–Pg) boundary in Mississippi, USA: implications for the K–Pg mass extinction event in the Mississippi Embayment and Eastern Gulf Coastal Plain							X									Witts, James D; Landman, Neil H; Garb, Matthew P; Boas, Caitlin; Larina, Ekaterina; Rovelli, Remy; Edwards, Lucy E; Sherrell, Robert M; Cochran, J Kirk;	Cretaceous Research	91		147-167	Academic Press
PBDB	2018	Seven remarkable new fossil species of parasitoid wasps (Hymenoptera, Ichneumonidae) from the Eocene Messel Pit			X													Spasojevic, Tamara; Wedmann, Sonja; Klopfstein, Seraina;	PLoS One	13	6	e0197477	Public Library of Science San Francisco, CA USA
PBDB	2018	Evidence for trait-based dominance in occupancy among fossil taxa and the decoupling of macroecological and macroevolutionary success						X										Wagner, Peter; Plotnick, Roy E; Lyons, S Kathleen;	The American Naturalist	192	3	E120-E138	University of Chicago Press Chicago, IL
PBDB	2019	The past and the present through phylogenetic analysis: the rove beetle tribe O thiini now and 99 Ma					X											Kypke, Janina L; Solodovnikov, Alexey; Brunke, Adam; Yamamoto, Shûhei; Żyła, Dagmara;	Systematic Entomology	44	1	2024-01-18	Blackwell Publishing Ltd Oxford, UK
PBDB	2019	Problematic archaic whale Phococetus (Cetacea: Odontoceti) from the Lee Creek Mine, North Carolina, USA, with comments on geochronology of the Pungo River Formation			X													Boessenecker, Robert W;	PalZ	93	1	93-103	Springer Berlin Heidelberg Berlin/Heidelberg
PBDB	2018	Late Miocene Otodus (Megaselachus) megalodon from Brunei Darussalam: Body length estimation and habitat reconstruction			X													Razak, Hazirah; Kocsis, László;	Neues Jahrbuch für Geologie und Paläontologie-Abhandlungen			299-306	Schweizerbart'sche Verlagsbuchhandlung
PBDB	2018	Parsimony, not Bayesian analysis, recovers more stratigraphically congruent phylogenetic trees					X											Sansom, Robert S; Choate, Peter G; Keating, Joseph N; Randle, Emma;	Biology letters	14	6	20180263	The Royal Society
PBDB	2018	Phylogeny of the Caninae (Carnivora): combining morphology, behaviour, genes and fossils					X											Zrzavý, Jan; Duda, Pavel; Robovský, Jan; Okřinová, Isabela; Pavelková Řičánková, Věra;	Zoologica Scripta	47	4	373-389
PBDB	2018	Cicada fossils (Cicadoidea: Tettigarctidae and Cicadidae) with a review of the named fossilised Cicadidae			X													Moulds, MS;	Zootaxa	4438	3
PBDB	2018	The influence of carbonate platform interactions with subduction zone volcanism on palaeo-atmospheric CO 2 since the Devonian							X									Pall, Jodie; Zahirovic, Sabin; Doss, Sebastiano; Hassan, Rakib; Matthews, Kara J; Cannon, John; Gurnis, Michael; Moresi, Louis; Lenardic, Adrian; Müller, R Dietmar;	Climate of the Past	14	6	857-870	Copernicus Publications Göttingen, Germany
PBDB	2019	Uncovering hidden coral diversity: a new cryptic lobophylliid scleractinian from the Indian Ocean		X														Arrigoni, Roberto; Berumen, Michael L; Stolarski, Jaroslaw; Terraneo, Tullia I; Benzoni, Francesca;	Cladistics	35	3	301-328
PBDB	2018	Chilamnestocoris mixtus gen. et spec. nov., the first burrower bug (Hemiptera: Pentatomoidea: Cydnidae) in Upper Cretaceous Burmese amber			X													Lis, Jerzy A; Lis, Barbara; Heiss, Ernst;	Cretaceous Research	91		257-262	Academic Press
PBDB	2019	Quantitative analysis of substrate preference in Carboniferous stem group echinoids												X				Thompson, Jeffrey R; Bottjer, David J;	Palaeogeography, Palaeoclimatology, Palaeoecology	513		35-51	Elsevier
PBDB	2018	Journeys through discrete‐character morphospace: synthesizing phylogeny, tempo, and disparity				X												Lloyd, Graeme T;	Palaeontology	61	5	637-645
PBDB	2018	Evolutionary trends in leaf morphology and biogeography of Altingiaceae based on fossil evidence															X	Lai, Yang-Jun; Li, Shu-Jie; Wang, Wei-Ming;	Palaeoworld	27	3	415-422	Elsevier
PBDB	2018	The greatest hits of all time: the histories of dominant genera in the fossil record		X														Plotnick, Roy E; Wagner, Peter;	Paleobiology	44	3	368-384	Cambridge University Press
PBDB	2018	A well-resolved fern nuclear phylogeny reveals the evolution history of numerous transcription factor families					X											Qi, Xinping; Kuo, Li-Yaung; Guo, Chunce; Li, Hao; Li, Zhongyang; Qi, JI; Wang, Linbo; Hu, Yi; Xiang, Jianying; Zhang, Caifei;	Molecular Phylogenetics and Evolution	127		961-977	Academic Press
PBDB	2018	Extreme rarity of competitive exclusion in modern and fossil marine benthic ecosystems						X										Klompmaker, Adiël A; Finnegan, Seth;	Geology	46	8	723-726	GeoScienceWorld
PBDB	2018	Energetic macroevolution of vertebrates		X														Zotin, AA;	Biology Bulletin	45		299-309	Pleiades Publishing
PBDB	2018	The Palaeozoic colonization of the water column and the rise of global nekton		X														Whalen, Christopher D; Briggs, Derek EG;	Proceedings of the Royal Society B: Biological Sciences	285	1883	20180883	The Royal Society
PBDB	2018	Use of sedimentary megasequences to re-create pre-Flood geography												X				Clarey, Timothy L; Werner, Davis J;	Proceedings of the International Conference on Creationism	8	1	27
PBDB	2018	Evolution, diversification, and biogeography of grasshoppers (Orthoptera: Acrididae)															X	Song, Hojun; Mariño-Pérez, Ricardo; Woller, Derek A; Cigliano, Maria Marta;	Insect Systematics and Diversity	2	4	3	Oxford University Press US
PBDB	2018	A new Middle Jurassic diplodocoid suggests an earlier dispersal and diversification of sauropod dinosaurs			X													Xu, Xing; Upchurch, Paul; Mannion, Philip D; Barrett, Paul M; Regalado-Fernandez, Omar R; Mo, Jinyou; Ma, Jinfu; Liu, Hongan;	Nature communications	9	1	2700	Nature Publishing Group UK London
PBDB	2018	Niche modeling reveals lack of broad-scale habitat partitioning in extinct horses of North America						X										Parker, Abigail K; McHorse, Brianna K; Pierce, Stephanie E;	Palaeogeography, palaeoclimatology, palaeoecology	511		103-118	Elsevier
PBDB	2018	Paleoecological response of corals to the end-Triassic mass extinction: an integrational analysis						X										Stanley, George D; Shepherd, Hannah ME; Robinson, Autumn J;	Journal of Earth Science	29		879-885	China University of Geosciences
PBDB	2020	Evolution of the carnassial in living mammalian carnivores (Carnivora, Didelphimorphia, Dasyuromorphia): diet, phylogeny, and allometry			X													Tarquini, Sergio D; Chemisquy, M Amelia; Prevosti, Francisco J;	Journal of Mammalian Evolution	27		95-109	Springer US
PBDB	2018	A new Palaeocene crocodylian from southern Argentina sheds light on the early history of caimanines			X													Bona, Paula; Ezcurra, Martín D; Barrios, Francisco; Fernandez Blanco, Maria V;	Proceedings of the Royal Society B	285	1885	20180843	The Royal Society
PBDB	2018	Quantifying the dark data in museum fossil collections as palaeontology undergoes a second digital revolution		X														Marshall, CR; Finnegan, S; Clites, EC; Holroyd, PA; Bonuso, N; Cortez, C; Davis, E; Dietl, GP; Druckenmiller, PS; Eng, RC;	Biology letters	14	9	20180431	The Royal Society
PBDB	2018	Little lasting impact of the Paleocene-Eocene Thermal Maximum on shallow marine molluscan faunas							X									Ivany, Linda C; Pietsch, Carlie; Handley, John C; Lockwood, Rowan; Allmon, Warren D; Sessa, Jocelyn A;	Science Advances	4	9	eaat5528	American Association for the Advancement of Science
PBDB	2019	First Lebanese dragonflies (Insecta: Odonata, Aeshnoptera, Cavilabiata) from the Arabo-African mid-Cretaceous paleocontinent			X													Azar, Dany; Maksoud, Sibelle; Huang, Diying; Nel, André;	Cretaceous Research	93		78-89	Academic Press
PBDB	2018	Categorization models as a powerful tool in paleontological data analyses–the Phanerozoic bivalves		X														ABDELHADY, AHMED AWAD; ABDALLA, MOHAMMED MASOUD;	Biodiversitas Journal of Biological Diversity	19	5	1763-1770
PBDB	2018	Cenozoic evolution of beta diversity and a Pleistocene emergence for modern mammal faunas in China		X														He, Jiekun; Kreft, Holger; Lin, Siliang; Xu, Yang; Jiang, Haisheng;	Global Ecology and Biogeography	27	11	1326-1338
PBDB	2019	Devonian (c. 388–375 Ma) Horn River Group of Mackenzie Platform (NW Canada) is an open-shelf succession recording oceanic anoxic events							X									Kabanov, Pavel;	Journal of the Geological Society	176	1	29-45	GeoScienceWorld
PBDB	2018	High ecological complexity in benthic Ediacaran communities						X										Darroch, Simon AF; Laflamme, Marc; Wagner, Peter J;	Nature ecology & evolution	2	10	1541-1547	Nature Publishing Group UK London
PBDB	2018	The Oligocene mollusc types of Gaetano Rovereto from Santa Giustina and Sassello (NW Italy)			X													Bonci, Maria Cristina; Dabove, Gian Mario; Piazza, Michele;	Carnets Geol.	18	12	281	Carnets de Géologie, Madrid
PBDB	2018	Extinction risk in extant marine species integrating palaeontological and biodistributional data										X						Collins, KS; Edie, SM; Hunt, Gene; Roy, K; Jablonski, D;	Proceedings of the Royal Society B: Biological Sciences	285	1887	20181698	The Royal Society
PBDB	2018	A new fossil species of Clypeaster (Echinoidea) from Malaysian Borneo and an overview of the Central Indo-Pacific echinoid fossil record			X													Mihaljević, Morana; Rosenblatt, Alana J;	Swiss Journal of Palaeontology	137	2	389-404	SpringerOpen
PBDB	2018	Gastropods of the Gilmore City Formation (Lower Mississippian) of North-Central Iowa: Part 1, Geology and Systematics of Bellerophontoidea and Euomphaloidea			X													Harper, John A;	Annals of Carnegie Museum	85	1	61-90	Carnegie Museum of Natural History
PBDB	2019	Influence of dissolved oxygen on secular patterns of marine microbial carbonate abundance during the past 490 Myr							X									Riding, Robert; Liang, Liyuan; Lee, Jeong-Hyun; Virgone, Aurélien;	Palaeogeography, palaeoclimatology, palaeoecology	514		135-143	Elsevier
PBDB	2019	Evolutionary and biogeographical shifts in response to the Late Ordovician mass extinction	X															Congreve, Curtis R; Krug, Andrew Z; Patzkowsky, Mark E;	Palaeontology	62	2	267-285
PBDB	2018	Decoupled taxonomic and ecological recoveries from the Permo-Triassic extinction		X														Song, Haijun; Wignall, Paul B; Dunhill, Alexander M;	Science advances	4	10	eaat5091	American Association for the Advancement of Science
PBDB	2018	Diversification dynamics of mammalian clades during the K–Pg mass extinction		X														Pires, Mathias M; Rankin, Brian D; Silvestro, Daniele; Quental, Tiago B;	Biology letters	14	9	20180458	The Royal Society
PBDB	2018	The evolution of the tetrapod humerus: Morphometrics, disparity, and evolutionary rates															X	Marcello, RUTA; Krieger, Jonathan; Angielczyk, Kenneth D; Wills, Matthew A;	Earth and Environmental Science Transactions of the Royal Society of Edinburgh	109	2024-01-02	351-369	Royal Society of Edinburgh Scotland Foundation
PBDB	2018	Modelling determinants of extinction across two Mesozoic hyperthermal events									X							Dunhill, Alexander M; Foster, William J; Azaele, Sandro; Sciberras, James; Twitchett, Richard J;	Proceedings of the Royal Society B	285	1889	20180404	The Royal Society
PBDB	2018	A new tuskless walrus from the Miocene of Orange County, California, with comments on the diversity and taxonomy of odobenids			X													Magallanes, Isaac; Parham, James F; Santos, Gabriel-Philip; Velez-Juarbe, Jorge;	PeerJ	6		e5708	PeerJ Inc.
PBDB	2019	Vicariance and dispersal in southern hemisphere freshwater fish clades: a palaeontological perspective	X															Capobianco, Alessio; Friedman, Matt;	Biological Reviews	94	2	662-699	Blackwell Publishing Ltd Oxford, UK
PBDB	2018	The nearshore cradle of early vertebrate diversification															X	Sallan, Lauren; Friedman, Matt; Sansom, Robert S; Bird, Charlotte M; Sansom, Ivan J;	Science	362	6413	460-464	American Association for the Advancement of Science
PBDB	2019	Serial homology and correlated characters in morphological phylogenetics: modeling the evolution of dental crests in placentals					X											Billet, Guillaume; Bardin, Jérémie;	Systematic biology	68	2	267-280	Oxford University Press
PBDB	2018	Late Early Devonian Rostroconchia (Mollusca) from Hamar Laghdad (Morocco)			X													Amler, Michael RW;	Neues. Jahrb. Geol. Palaontol.-Abh.	290	2024-01-03	183-190	E SCHWEIZERBARTSCHE VERLAGSBUCHHANDLUNG
PBDB	2018	Diversity and evolution of living oysters		X														Guo, Ximing; Li, Cui; Wang, Haiyan; Xu, Zhe;	Journal of shellfish research	37	4	755-771	National Shellfisheries Association
PBDB	2019	Tip-dating and the origin of Telluraves					X											Crouch, Nicholas MA; Ramanauskas, Karolis; Igić, Boris;	Molecular phylogenetics and evolution	131		55-63	Academic Press
PBDB	2018	The stability of coastal benthic biogeography over the last 10 million years	X															Kocsis, Ádám T; Reddin, Carl J; Kiessling, Wolfgang;	Global Ecology and Biogeography	27	9	1106-1120
PBDB	2018	Multifaceted disparity approach reveals dinosaur herbivory flourished before the end-Cretaceous mass extinction						X										Nordén, Klara K; Stubbs, Thomas L; Prieto-Márquez, Albert; Benton, Michael J;	Paleobiology	44	4	620-637	Cambridge University Press
PBDB	2018	A review of the fossil record of South American turtles of the clade Testudinoidea			X													de la Fuente, Marcelo S; Zacarías, Gerardo G; Vlachos, Evangelos;	Bulletin of the Peabody Museum of Natural History	59	2	269-286	Peabody Museum of Natural History, Yale University
PBDB	2019	Do ecogeographical rules explain morphological variation in a diverse, Holarctic genus of small mammals?															X	Stanchak, Kathryn E; Santana, Sharlene E;	Journal of Biogeography	46	1	110-122
PBDB	2016	The Rauenberg fossil Lagerstätte (Baden-Württemberg, Germany): A window into early Oligocene marine and coastal ecosystems of Central Europe			X													Maxwell, Erin E; Alexander, Stefanie; Bechly, Günter; Eck, Kristina; Frey, Eberhard; Grimm, Kirsten; Kovar-Eder, Johanna; Mayr, Gerald; Micklich, Norbert; Rasser, Michael;	Palaeogeography, Palaeoclimatology, Palaeoecology	463		238-260	Elsevier
PBDB	2019	A possible true Mesozoic Gomphidae s. str. from the mid-Cretaceous Burmese amber (Odonata: Anisoptera)			X													Huang, Diying; Fu, Yanzhe; Nel, André;	Cretaceous Research	95		341-345	Academic Press
PBDB	2019	The oldest members of Porcellioidea (Gastropoda): a new link between Baltica and Perunica			X													Frýda, Jiří; Ebbestad, Jan Ove R; Frýdová, Barbora;	Papers in Palaeontology	5	2	281-297
PBDB	2019	Parasitic cockroaches indicate complex states of earliest proved ants															X	Vršanský, Peter; Šmídová, Lucia; Sendi, Hemen; Barna, Peter; Mueller, Patrick; Ellenberger, Sieghard; Wu, Hao; Ren, Xiaoyin; Lei, Xiaojie; Azar, Dany;	Biologia	74		65-89	Springer International Publishing
PBDB	2018	Early Permian (Cisuralian) ostracods from Japan: characteristic ostracod assemblage from a seamount of the Panthalassic Ocean			X													Tanaka, Gengo; Miyake, Yukio; Ono, Teruo; Yuan, Aihua; Ichida, Masahiro; Maeda, Haruyoshi; Crasquin, Sylvie;	Zootaxa	4515	1	1–67-1–67
PBDB	2018	Tanystropheid archosauromorphs in the Lower Triassic of Gondwana			X													De Oliveira, Tiane Macedo; Oliveira, Daniel; Schultz, Cesar L; Kerber, Leonardo; Pinheiro, Felipe L;	Acta Palaeontologica Polonica	63	4		-
PBDB	2019	The role of Antarctica in biogeographical reconstruction: a point of view	X															Estrella, Manuel de la; Buerki, Sven; Vasconcelos, Thais; Lucas, Eve J; Forest, Félix;	International Journal of Plant Sciences	180	1	63-71	University of Chicago Press Chicago, IL
PBDB	2018	Teller’s operculum; revising a rare operculate gastropod from the Silurian of Wisconsin (Laurentia)			X													Peel, John S;	Bulletin of Geosciences	93	4	499-511
PBDB	2019	Immigration and extirpation selectivity patterns of brachiopods and bivalves across a Carboniferous glacial to non-glacial transition (Pennsylvanian, central western Argentina) and their influence in building the biotic bathymetric gradient	X															Balseiro, Diego; Halpern, Karen;	Palaeogeography, Palaeoclimatology, Palaeoecology	516		2024-11-21	Elsevier
PBDB	2020	On the morphological, taxonomic, and phylogenetic status of South American Quaternary dinomyid rodents (Rodentia: Dinomyidae)			X													Kerber, Leonardo; Mayer, Elver Luiz; Gomes, Anny Caroliny; Nasif, Norma;	PalZ	94		167-178	Springer Berlin Heidelberg
PBDB	2019	Tectonic geomorphology and soil edaphics as controls on animal migrations and human dispersal patterns							X									Kübler, Simon; King, Geoffrey CP; Devès, Maud H; Inglis, Robyn H; Bailey, Geoff N;	Geological setting, palaeoenvironment and archaeology of the red sea			653-673	Springer International Publishing
PBDB	2019	Diversity patterns of nonmammalian cynodonts (Synapsida, Therapsida) and the impact of taxonomic practice and research history on diversity estimates		X														Lukic-Walther, Marcus; Brocklehurst, Neil; Kammerer, Christian F; Fröbisch, Jörg;	Paleobiology	45	1	56-69	Cambridge University Press
PBDB	2018	Temperature-dependent hypoxia explains biogeography and severity of end-Permian marine mass extinction	X															Penn, Justin L; Deutsch, Curtis; Payne, Jonathan L; Sperling, Erik A;	Science	362	6419	eaat1327	American Association for the Advancement of Science
PBDB	2020	Saws, scissors, and sharks: late Paleozoic experimentation with symphyseal dentition															X	Tapanila, Leif; Pruitt, Jesse; Wilga, Cheryl D; Pradel, Alan;	The Anatomical Record	303	2	363-376	John Wiley & Sons, Inc. Hoboken, USA
PBDB	2018	Flightless birds are not neuroanatomical analogs of non-avian dinosaurs			X													Gold, Maria Eugenia Leone; Watanabe, Akinobu;	BMC Evolutionary Biology	18		2024-01-11	BioMed Central
PBDB	2019	Filling the biostratigraphical gap: First choristoderan from the Lower–mid-Cretaceous interval of Europe													X			Reiss, Stefan; Scheer, Udo; Sachs, Sven; Kear, Benjamin P;	Cretaceous Research	96		135-141	Academic Press
PBDB	2019	Diversity partitioning in Phanerozoic benthic marine communities		X														Hofmann, Richard; Tietje, Melanie; Aberhan, Martin;	Proceedings of the National Academy of Sciences	116	1	79-83	National Academy of Sciences
PBDB	2018	A new damsel-dragonfly of the small family Selenothemistidae from the earliest Late Jurassic of China (Odonata: Isophlebioptera)			X													Huang, DY; Fu, YZ; Gao, JIAN; Nel, ANDRÉ;	Palaeoentomology	1	1	37–41-37–41
PBDB	2019	Dimetrodon (Synapsida: Sphenacodontidae) from the cave system at Richards Spur, OK, USA, and a comparison of Early Permian–aged vertebrate paleoassemblages			X													Brink, Kirstin S; MacDougall, Mark J; Reisz, Robert R;	The Science of Nature	106		2024-01-10	Springer Berlin Heidelberg
PBDB	2019	Environmental limits to mammal diversity vary with latitude and global temperature		X														Brodie, Jedediah F;	Ecology letters	22	3	480-485
PBDB	2019	Convergent evolution of the army ant syndrome and congruence in big-data phylogenetics					X											Borowiec, Marek L;	Systematic biology	68	4	642-656	Oxford University Press
PBDB	2018	Permian Nonmarine Bivalve Mollusks: Review of Geographical and Stratigraphic Distribution													X			Silantiev, VV;	Paleontological Journal	52		707-729	Pleiades Publishing
PBDB	2019	Flood basalts and mass extinctions												X				Clapham, Matthew E; Renne, Paul R;	Annual Review of Earth and Planetary Sciences	47		275-303	Annual Reviews
PBDB	2019	Neogene epeirogeny of Iberia											X					Conway‐Jones, Benedict W; Roberts, Gareth G; Fichtner, Andreas; Hoggard, Mark;	Geochemistry, Geophysics, Geosystems	20	2	1138-1163
PBDB	2019	Spatiotemporal sampling patterns in the 230 million year fossil record of terrestrial crocodylomorphs and their impact on diversity		X														Mannion, Philip D; Chiarenza, Alfio Alessandro; Godoy, Pedro L; Cheah, Yung Nam;	Palaeontology	62	4	615-637
PBDB	2019	Raphidioptera of Canada			X													Blades, David CA;	ZooKeys		819	383	Pensoft Publishers
PBDB	2019	Mecoptera of Canada			X													Blades, David CA;	ZooKeys		819	451	Pensoft Publishers
PBDB	2019	Evolutionary structure and timing of major habitat shifts in Crocodylomorpha			X													Wilberg, Eric W; Turner, Alan H; Brochu, Christopher A;	Scientific reports	9	1	514	Nature Publishing Group UK London
PBDB	2019	Neuroptera of Canada			X													Blades, David CA;	ZooKeys		819	387	Pensoft Publishers
PBDB	2019	Paleobiological traits that determined scleractinian coral survival and proliferation during the late Paleocene and early Eocene hyperthermals						X										Weiss, Anna M; Martindale, Rowan C;	Paleoceanography and Paleoclimatology	34	2	252-274
PBDB	2019	Carboniferous–Permian climate change constrained early land vertebrate radiations									X							Pardo, Jason D; Small, Bryan J; Milner, Andrew R; Huttenlocker, Adam K;	Nature ecology & evolution	3	2	200-206	Nature Publishing Group UK London
PBDB	2019	New sharks and other chondrichthyans from the latest Maastrichtian (Late Cretaceous) of North America			X													Gates, Terry A; Gorscak, Eric; Makovicky, Peter J;	Journal of Paleontology	93	3	512-530	Cambridge University Press
PBDB	2019	The Crustacea of the Insect Bed (latest Eocene) of the Isle of Wight, England, including the first spinicaudatan (clam shrimp) from the British Cenozoic			X													Gallego, Oscar F; Shen, YAN-BIN; Jarzembowski, Ed; Ian, J; Angela, SELF; Monferran, Mateo D;	Earth and Environmental Science Transactions of the Royal Society of Edinburgh	110	2024-03-04	289-299	Royal Society of Edinburgh Scotland Foundation
PBDB	2018	Aseismic ridge subduction as a driver for the Ordovician Taconic orogeny and Utica foreland basin in New England and New York State							X									Jacobi, Robert D; Mitchell, Charles;
PBDB	2019	The Furongian (late Cambrian) biodiversity gap: real or apparent?		X														Harper, David AT; Topper, Timothy P; Cascales-Miñana, Borja; Servais, Thomas; Zhang, Yuan-Dong; Ahlberg, Per;	Palaeoworld	28	2024-01-02	2024-04-12	Elsevier
PBDB	2019	Phylogeny, migration and life history: filling the gaps in the origin and biogeography of the Turdus thrushes	X															Nagy, Jenő; Végvári, Zsolt; Varga, Zoltán;	Journal of Ornithology	160		529-543	Springer Berlin Heidelberg
PBDB	2019	Putting keyhole limpets on the map: phylogeny and biogeography of the globally distributed marine family Fissurellidae (Vetigastropoda, Mollusca)	X															Cunha, Tauana Junqueira; Lemer, Sarah; Bouchet, Philippe; Kano, Yasunori; Giribet, Gonzalo;	Molecular Phylogenetics and Evolution	135		249-269	Academic Press
PBDB	2019	Phylogenomic conflict resulting from ancient introgression following species diversification in Stewartia sl (Theaceae)					X											Lin, Han-Yang; Hao, Ya-Jun; Li, Jian-Hua; Fu, Cheng-Xin; Soltis, Pamela S; Soltis, Douglas E; Zhao, Yun-Peng;	Molecular Phylogenetics and Evolution	135		2024-01-11	Academic Press
PBDB	2019	The fossil record of biodiversity in Angola through time: A paleontological perspective		X														Mateus, Octávio; Callapez, Pedro M; Polcyn, Michael J; Schulp, Anne S; Gonçalves, António Olímpio; Jacobs, Louis L;	Biodiversity of Angola: Science & Conservation: A Modern Synthesis			53-76	Springer International Publishing
PBDB	2019	Reconstructing evolution at the community level: A case study on Mediterranean amphibians						X										Ehl, Sarah; Vences, Miguel; Veith, Michael;	Molecular phylogenetics and evolution	134		211-225	Academic Press
PBDB	2019	Predation in the marine fossil record: studies, data, recognition, environmental factors, and behavior						X										Klompmaker, Adiël A; Kelley, Patricia H; Chattopadhyay, Devapriya; Clements, Jeff C; Huntley, John Warren; Kowalewski, Michal;	Earth-science reviews	194		472-520	Elsevier
PBDB	2019	CoordinateCleaner: Standardized cleaning of occurrence records from biological collection databases		X														Zizka, Alexander; Silvestro, Daniele; Andermann, Tobias; Azevedo, Josué; Duarte Ritter, Camila; Edler, Daniel; Farooq, Harith; Herdean, Andrei; Ariza, María; Scharn, Ruud;	Methods in Ecology and Evolution	10	5	744-751
PBDB	2019	Mosaic nature in the skeleton of East Asian crocodylians fills the morphological gap between “Tomistominae” and Gavialinae				X												Iijima, Masaya; Kobayashi, Yoshitsugu;	Cladistics	35	6	623-632
PBDB	2019	Were bivalves ecologically dominant over brachiopods in the late Paleozoic? A test using exceptionally preserved fossil assemblages						X										Hsieh, Shannon; Bush, Andrew M; Bennington, J Bret;	Paleobiology	45	2	265-279	Cambridge University Press
PBDB	2019	Spinaeblattina myanmarensis gen. et sp. nov. and Blattoothecichnus argenteus ichnogen. et ichnosp. nov.(both Mesoblattinidae) from mid-Cretaceous Myanmar amber			X													Hinkelman, Jan;	Cretaceous Research	99		229-239	Academic Press
PBDB	2019	The evolution of the dicynodont sacrum: constraint and innovation in the synapsid axial column				X												Griffin, Christopher T; Angielczyk, Kenneth D;	Paleobiology	45	1	201-220	Cambridge University Press
PBDB	2019	A new subfamily of trichoceridae (Diptera: Tipulomorpha) from early cretaceous lebanese amber			X													Shcherbakov, Dmitry E; Azar, Dany;	Zootaxa	4563	2	311-324	Magnolia Press
PBDB	2019	Water chemistry and substrate type as major determinants of molluscan feeding habit and life–mode in lagoon sediments						X										Abdelhady, Ahmed Awad; Khalil, Mahmoud M; Ismail, Esam; Fan, Jiawei; Zhang, Shengrui; Xiao, Jule;	Estuarine, Coastal and Shelf Science	220		120-130	Academic Press
PBDB	2020	Tail weaponry in ankylosaurs and glyptodonts: an example of a rare but strongly convergent phenotype					X											Arbour, Victoria M; Zanno, Lindsay E;	The Anatomical Record	303	4	988-998	John Wiley & Sons, Inc. Hoboken, USA
PBDB	2020	Conodonts from Late Devonian island arc settings (Baruunhuurai Terrane, western Mongolia)			X													Suttner, TJ; Kido, E; Ariunchimeg, Ya; Sersmaa, G; Waters, JA; Carmichael, SK; Batchelor, CJ; Ariuntogos, M; Hušková, A; Slavík, L;	Palaeogeography, Palaeoclimatology, Palaeoecology	549		109099	Elsevier
PBDB	2019	Dissecting the paleocontinental and paleoenvironmental dynamics of the great Ordovician biodiversification							X									Franeck, Franziska; Liow, Lee Hsiang;	Paleobiology	45	2	221-234	Cambridge University Press
PBDB	2019	Palaeobiogeographic and tectonic significance of mid-Cretaceous invertebrate taxa from Batavia Knoll, eastern Indian Ocean	X															Wild, Toban J; Stilwell, Jeffrey D;	Palaeogeography, Palaeoclimatology, Palaeoecology	522		89-97	Elsevier
PBDB	2019	The phylogeny and evolutionary timescale of stoneflies (Insecta: Plecoptera) inferred from mitochondrial genomes					X											Ding, Shuangmei; Li, Weihai; Wang, Ying; Cameron, Stephen L; Murányi, Dávid; Yang, Ding;	Molecular phylogenetics and evolution	135		123-135	Academic Press
PBDB	2019	A conservation checklist of the amphibians and reptiles of Sonora, Mexico, with updated species lists			X													Lemos-Espinal, Julio A; Smith, Geoffrey R; Rorabaugh, James C;	ZooKeys	829		131	Pensoft Publishers
PBDB	2019	First record of Blattulidae from mid-cretaceous Burmese amber (Insecta: Dictyoptera)			X													Qiu, Lu; Wang, Zong-Qing; Che, Yan-Li;	Cretaceous Research	99		281-290	Academic Press
PBDB	2019	Unusually variable paleocommunity composition in the oldest metazoan fossil assemblages						X										Finnegan, Seth; Gehling, James G; Droser, Mary L;	Paleobiology	45	2	235-245	Cambridge University Press
PBDB	2019	Ecological continuity and transformation after the Permo-Triassic mass extinction in northeastern Panthalassa						X										Dineen, Ashley A; Roopnarine, Peter D; Fraiser, Margaret L;	Biology Letters	15	3	20180902	The Royal Society
PBDB	2019	Structure and evolutionary implications of the earliest (Sinemurian, Early Jurassic) dinosaur eggs and eggshells			X													Stein, Koen; Prondvai, Edina; Huang, Timothy; Baele, Jean-Marc; Sander, P Martin; Reisz, Robert;	Scientific Reports	9	1	4424	Nature Publishing Group UK London
PBDB	2019	Antiquity of forelimb ecomorphological diversity in the mammalian stem lineage (Synapsida)				X												Lungmus, Jacqueline K; Angielczyk, Kenneth D;	Proceedings of the National Academy of Sciences	116	14	6903-6907	National Academy of Sciences
PBDB	2019	Early Triassic benthic invertebrates from the Great Bank of Guizhou, South China: systematic palaeontology and palaeobiology			X													Foster, William J; Lehrmann, Daniel J; Hirtz, Jaime A; White, Mackenzie; Yu, Meiyi; Li, Ji; Martindale, Rowan C;	Papers in Palaeontology	5	4	613-656
PBDB	2019	Cascading trend of Early Paleozoic marine radiations paused by Late Ordovician extinctions		X														Rasmussen, Christian MØ; Kröger, Björn; Nielsen, Morten L; Colmenar, Jorge;	Proceedings of the National Academy of Sciences	116	15	7207-7213	National Academy of Sciences
PBDB	2019	Diversity and disparity of Therocephalia: Macroevolutionary patterns through two mass extinctions		X														Grunert, Henrik Richard; Brocklehurst, Neil; Fröbisch, Jörg;	Scientific Reports	9	1	5063	Nature Publishing Group UK London
PBDB	2019	Quantifying the completeness of the bat fossil record		X														Brown, Emily E; Cashmore, Daniel D; Simmons, Nancy B; Butler, Richard J;	Palaeontology	62	5	757-776
PBDB	2019	Convergence and functional evolution of longirostry in crocodylomorphs				X												Ballell, Antonio; Moon, Benjamin C; Porro, Laura B; Benton, Michael J; Rayfield, Emily J;	Palaeontology	62	6	867-887
PBDB	2019	The first definite lambeosaurine bone from the Liscomb Bonebed of the upper cretaceous Prince Creek formation, Alaska, United States			X													Takasaki, Ryuji; Fiorillo, Anthony R; Kobayashi, Yoshitsugu; Tykoski, Ronald S; McCarthy, Paul J;	Scientific Reports	9	1	5384	Nature Publishing Group UK London
PBDB	2019	New record of giant anteater Myrmecophaga tridactyla (Pilosa, Myrmecophagidae) in Northeast Brazil			X													de Matos Dias, Douglas; Miranda, Flávia Regina; Rodrigues, Flávio Henrique Guimarães;	Neotropical Biology and Conservation	14	1	129-135	Pensoft Publishers
PBDB	2019	Disconnecting bones within the jaw‐otic network modules underlies mammalian middle ear evolution															X	Navarro‐Díaz, Aitor; Esteve‐Altava, Borja; Rasskin‐Gutman, Diego;	Journal of anatomy	235	1	15-33
PBDB	2019	An analysis of the impacts of Cretaceous oceanic anoxic events on global molluscan diversity dynamics							X									Freymueller, Nicholas A; Moore, Jason R; Myers, Corinne E;	Paleobiology	45	2	280-295	Cambridge University Press
PBDB	2019	A new endemic genus of eomyid rodents from the early Miocene of Japan			X													Kimura, Yuri; Tomida, Yukimitsu; Kalthoff, Daniela C; Casanovas-Vilar, Isaac; Mors, Thomas;	Acta Palaeontologica Polonica	64	2		-
PBDB	2019	Chronostratigraphic revision of the cloverly formation (Lower Cretaceous, Western Interior, USA)													X			Michael, DD; Foreman, Brady Z; Jud, Nathan A; Britt, Brooks B; Schmitz, Mark; Crowley, James L;	Bulletin of the Peabody Museum of Natural History	60	1	1940-03-01	Peabody Museum of Natural History, Yale University
PBDB	2019	Biogeographical network analysis of Cretaceous terrestrial tetrapods: a phylogeny-based approach	X															Kubo, Tai;	Systematic Biology	68	6	1034-1051	Oxford University Press
PBDB	2019	The interplay of dynamic topography and eustasy on continental flooding in the late Paleozoic							X									Cao, Wenchao; Flament, Nicolas; Zahirovic, Sabin; Williams, Simon; Mueller, R Dietmar;	Tectonophysics	761		108-121	Elsevier
PBDB	2019	Synoptic revision of the Silurian fauna from the Pentland Hills, Scotland described by Lamont (1978)			X													Candela, Yves; Crighton, William RB;	[" Palaeontologia Electronica"]	22	19A		Palaeontological Association
PBDB	2019	Reconstructing the mass and thermal ecology of North American Pleistocene tortoises						X										Esker, Donald A; Forman, Steve L; Butler, Dava K;	Paleobiology	45	2	363-377	Cambridge University Press
PBDB	2019	Taxonomic implications of morphometric analysis of earless seal limb bones				X												Churchill, Morgan; Uhen, Mark D;	Acta Palaeontologica Polonica	64	2		-
PBDB	2019	Bone histology of Azendohsaurus laaroussii: implications for the evolution of thermometabolism in Archosauromorpha				X												Cubo, Jorge; Jalil, Nour-Eddine;	Paleobiology	45	2	317-330	Cambridge University Press
PBDB	2019	Feeding in crocodylians and their relatives: functional insights from ontogeny and evolution				X												Gignac, Paul M; O’Brien, Haley D; Turner, Alan H; Erickson, Gregory M;	Feeding in vertebrates: Evolution, morphology, behavior, biomechanics			575-610	Springer International Publishing
PBDB	2019	A Paleocene species of Procardia (Bivalvia: Anomalodesmata: Parilimyidae) from the Katsuhira Formation in Urahoro Town, eastern Hokkaido, Japan			X													Amano, Kazutaka;	The Nautilus	133	1	22-25
PBDB	2019	A mid-Cretaceous tyrannosauroid and the origin of North American end-Cretaceous dinosaur assemblages			X													Nesbitt, Sterling J; Denton Jr, Robert K; Loewen, Mark A; Brusatte, Stephen L; Smith, Nathan D; Turner, Alan H; Kirkland, James I; McDonald, Andrew T; Wolfe, Douglas G;	Nature Ecology & Evolution	3	6	892-899	Nature Publishing Group UK London
PBDB	2019	Bobellis oliveri gen. et sp. nov. from the Silurian of North Greenland (Laurentia) and the systematic position of pycnomphaline gastropods			X													Peel, John S;	Bulletin of Geosciences	94	2	125-136	CZECH GEOLOGICAL SURVEY
PBDB	2019	Molecular phylogeny of the Pectinoidea (Bivalvia) indicates Propeamussiidae to be a non-monophyletic family with one clade sister to the scallops (Pectinidae)					X											Smedley, G Dalton; Audino, Jorge A; Grula, Courtney; Porath-Krause, Anita; Pairett, Autum N; Alejandrino, Alvin; Lacey, Latayshia; Masters, Felicity; Duncan, Peter F; Strong, Ellen E;	Molecular phylogenetics and evolution	137		293-299	Academic Press
PBDB	2019	The contribution of temperature and continental fragmentation to amphibian diversification							X									Rolland, Jonathan; Condamine, Fabien L;	Journal of Biogeography	46	8	1857-1873
PBDB	2019	Latitudinal patterns of gastropod drilling predation intensity through time						X										Mondal, Subhronil; Chakraborty, Hindolita; Paul, Shubhabrata;	Palaios	34	5	261-270	Society for Sedimentary Geology
PBDB	2019	Gradients of mammalian biodiversity through space and time		X														Stevens, Richard D; Rowe, Rebecca J; Badgley, Catherine;	Journal of Mammalogy	100	3	1069-1086	Oxford University Press US
PBDB	2019	Geochemical evidence of first forestation in the southernmost Euramerica from Upper Devonian (Famennian) black shales											X					Lu, Man; Lu, YueHan; Ikejiri, Takehito; Hogancamp, Nicholas; Sun, Yongge; Wu, Qihang; Carroll, Richard; Çemen, Ibrahim; Pashin, Jack;	Scientific Reports	9	1	7581	Nature Publishing Group UK London
PBDB	2019	A new balaenopterid whale from the late Miocene of the Southern North Sea Basin and the evolution of balaenopterid diversity (Cetacea, Mysticeti)			X													Bisconti, Michelangelo; Munsterman, Dirk K; Post, Klaas;	PeerJ	7		e6915	PeerJ Inc.
PBDB	2019	Body size evolution in palaeognath birds is consistent with Neogene cooling-linked gigantism															X	Crouch, Nicholas MA; Clarke, Julia A;	Palaeogeography, Palaeoclimatology, Palaeoecology	532		109224	Elsevier
PBDB	2020	Palynoflora from intertrappean localities in southeastern part of Deccan volcanic province: taxonomic composition, age and paleogeographic implications			X													Samant, Bandana; Kumar, Deepesh; Mohabey, DM; Kapgate, DK; Manchester, Steven R; Patil, Sharad Kumar;	Palaeoworld	29	1	161-175	Elsevier
PBDB	2019	A Growing Conspiracy: Recolonization of Common Ravens (Corvus corax) in Central and Southern Appalachia, USA			X													Hackworth, Zachary J; Cox, John J; Felch, Joshua M; Weegman, Mitch D;	Southeastern Naturalist	18	2	281-296	BioOne
PBDB	2020	The effect of fossil sampling on the estimation of divergence times with the fossilized birth–death process					X											O’Reilly, Joseph E; Donoghue, Philip CJ;	Systematic biology	69	1	124-138	Oxford University Press
PBDB	2020	Spatiotemporal palaeodiversity patterns of modern crocodiles (Crocodyliformes: Eusuchia)		X														De Celis, Ane; Narváez, Iván; Ortega, Francisco;	Zoological Journal of the Linnean Society	189	2	635-656	Oxford University Press UK
PBDB	2020	Fossil calibration of mitochondrial phylogenetic relationships of North American pine martens, Martes, suggests an older divergence of M. americana and M. caurina than previously hypothesized					X											Lynch, Leigha M;	Journal of Mammalian Evolution	27	3	535-548	Springer US
PBDB	2019	Nonequilibrium evolution of volatility in origination and extinction explains fat-tailed fluctuations in Phanerozoic biodiversity		X														Rominger, Andrew J; Fuentes, Miguel A; Marquet, Pablo A;	Science advances	5	6	eaat0122	American Association for the Advancement of Science
PBDB	2019	Skeletal completeness of the non‐avian theropod dinosaur fossil record															X	Cashmore, Daniel D; Butler, Richard J;	Palaeontology	62	6	951-981
PBDB	2019	The first divergence time estimation of the subfamily Stenogastrinae (Hymenoptera: Vespidae) based on mitochondrial phylogenomics					X											Huang, Pan; Carpenter, James M; Chen, Bin; Li, Ting-Jing;	International Journal of Biological Macromolecules	137		767-773	Elsevier
PBDB	2019	The early wasp plucks the flower: disparate extant diversity of sawfly superfamilies (Hymenoptera:‘Symphyta’) may reflect asynchronous switching to angiosperm hosts			X													Nyman, Tommi; Onstein, Renske E; Silvestro, Daniele; Wutke, Saskia; Taeger, Andreas; Wahlberg, Niklas; Blank, Stephan M; Malm, Tobias;	Biological Journal of the Linnean Society	128	1	2024-01-19	Oxford University Press UK
PBDB	2020	The impact of fossil stratigraphic ranges on tip‐calibration, and the accuracy and precision of divergence time estimates					X											Püschel, Hans P; O'Reilly, Joseph E; Pisani, Davide; Donoghue, Philip CJ;	Palaeontology	63	1	67-83
PBDB	2020	Brachiopod palaeobiogeography in the western Tethys during the Early Jurassic diversity maximum: introduction of a Pontic Province	X															Vörös, Attila; Escarguel, Gilles;	Lethaia	53	1	72-90	Wiley
PBDB	2019	High coral reef connectivity across the Indian Ocean is revealed 6–7 Ma ago by a turbid-water scleractinian assemblage from Tanzania (Eastern Africa)	X															Reuter, Markus; Bosellini, Francesca R; Budd, Ann F; Ćorić, Stjepan; Piller, Werner E; Harzhauser, Mathias;	Coral Reefs	38		1023-1037	Springer Berlin Heidelberg
PBDB	2019	First fossils of hyenas (Chasmaporthetes, Hyaenidae, Carnivora) from north of the Arctic Circle			X													Tseng, Z Jack; Zazula, Grant; Werdelin, Lars;	Open Quaternary	5
PBDB	2019	Wasting away in the intertidal: The fate of chiton valves in an acidifying ocean														X		Peebles, Bryce A; Smith, Abigail M;	Palaios	34	6	281-290	Society for Sedimentary Geology
PBDB	2019	A mitochondrial genome phylogeny of Mytilidae (Bivalvia: Mytilida)					X											Lee, Yucheol; Kwak, Haena; Shin, Jinkyung; Kim, Seung-Chul; Kim, Taeho; Park, Joong-Ki;	Molecular Phylogenetics and Evolution	139		106533	Academic Press
PBDB	2019	Testing for a facultative locomotor mode in the acquisition of archosaur bipedality				X												Grinham, Luke R; VanBuren, Collin S; Norman, David B;	Royal Society Open Science	6	7	190569	The Royal Society
PBDB	2019	The last phylum: Occupation of Bryozoa morpho-ecospace (colony growth habits) during the early phase of the Great Ordovician Biodiversification Event						X										Hageman, Steven J; Ernst, Andrej;	Palaeogeography, Palaeoclimatology, Palaeoecology	534		109270	Elsevier
PBDB	2019	Evolution of large mammal herbivores in savannas															X	Codron, Daryl;	Savanna Woody Plants and Large Herbivores			213-243	John Wiley & Sons, Ltd Chichester, UK
PBDB	2019	Leveraging a large database to increase access to undergraduate research experiences														X		Lukes, Laura A; Ryker, Kathrine; Millsaps, Camerian; Lockwood, Rowan; Uhen, Mark D; George, Christian; Bentley, Callan; Berquist, Peter;	Council on Undergraduate Research Quarterly	2	4
PBDB	2019	Palaeoecological analysis of Benthic Molluscs from the Eocene of Kutch, Gujarat reveals an event of storm induced concentration of shells in a quiet marginal marine environment						X										Banerjee, Sayoni; Das, Shrestha; Halder, Kalyan; Chakrabarti, Niloy;	Journal of the Geological Society of India	94		162-170	Geological Society of India
PBDB	2019	Evolutionary history of herbivory in the Patagonian steppe: The role of climate, ancient megafauna, and guanaco						X										Hernández, Fidel; Ríos, Carlos; Perotto-Baldivieso, Humberto L;	Quaternary Science Reviews	220		279-290	Pergamon
PBDB	2020	Basal turtle material from the Lower Cretaceous of Yakutia (Russia) filling the gap in the Asian record			X													Skutschas, Pavel P; Markova, Valentina D; Kolchanov, Veniamin V; Averianov, Alexander O; Martin, Thomas; Schellhorn, Rico; Kolosov, Petr N; Grigoriev, Dmitry V; Vitenko, Dmitry D; Obraztsova, Ekaterina M;	Cretaceous Research	106		104186	Academic Press
PBDB	2020	Coevolution of post‐Palaeozoic arthropod basibiont diversity and encrusting bryozoan epibiont diversity?						X										Key Jr, Marcus M; Schweitzer, Carrie E;	Lethaia	53	2	183-198	Wiley
PBDB	2019	Keating, always Welcome Inn, and Imbler Fish paleofaunas, NE Oregon: Tests of miocene-pliocene drainage connections							X									Smith, Gerald R; Van Tassell, Jay;
PBDB	2019	Two new stegosaur specimens from the Upper Jurassic Morrison Formation of Montana, USA			X													Woodruff, D Cary; Trexler, David; Maidment, Susannah CR;	Acta Palaeontologica Polonica	64	3		-
PBDB	2019	The first confirmed sauropod dinosaur from Ethiopia discovered in the Upper Jurassic Mugher Mudstone			X													Goodwin, Mark B; Irmis, Randall B; Wilson, Gregory P; DeMar Jr, David G; Melstrom, Keegan; Rasmussen, Cornelia; Atnafu, Balemwal; Alemu, Tadesse; Alemayehu, Million; Chernet, Samuel G;	Journal of African Earth Sciences	159		103571	Pergamon
PBDB	2019	Langhian rays (chondrichthyes, batomorphii) from brielas, lower tagus basin, Portugal			X													FIALHO, Pedro; BALBINO, Ausenda; Antunes, Miguel Telles;
PBDB	2019	Aphids, true hoppers, jumping plant-lice, scale insects, true bugs and whiteflies (Insecta: Hemiptera) from the Insect Limestone (latest Eocene) of the Isle of Wight, UK			X													Szwedo, Jacek; Drohojowska, Jowita; Popov, Yuri A; Simon, Ewa; Wegierek, Piotr;	Transactions of the Royal Society of Edinburgh. Earth and Environmental Science	110	2024-03-04	331-396	Cambridge University Press
PBDB	2020	North Africa's first stegosaur: implications for Gondwanan thyreophoran dinosaur diversity		X														Maidment, Susannah CR; Raven, Thomas J; Ouarhache, Driss; Barrett, Paul M;	Gondwana Research	77		82-97	Elsevier
PBDB	2020	Coniacian (Upper Cretaceous) rhynchonellides from Northern Spain: Taxonomy and palaeobiogeography			X													Berrocal-Casero, Mélani; Barroso-Barcenilla, Fernando; Joral, Fernando García;	Cretaceous Research	106		104216	Academic Press
PBDB	2019	Diptera of the middle Eocene Kishenehn Formation. I. Documentation of diversity at the family level			X													Greenwalt, Dale E; Bickel, Daniel J; Kerr, Peter H; Curler, Gregory R; Brown, Brian; de Jong, Herman; Fitzgerald, Scott J; Dikow, Torsten; Tkoč, Michal; Kehlmaier, Christian;	Palaeontologia Electronica	22	2	1956-01-01	Coquina Press
PBDB	2019	A fossil black fungus gnat from the lowermost Eocene amber of France (Diptera: Sciaridae)			X													Camier, Marie; Nel, Andre;	Palaeoentomology	2	4	316–321-316–321
PBDB	2021	Gastropods from the Jurassic neptunian sills of Rocca Busambra (north‐western Sicily, Italy): Patellogastropoda, Pleurotomarioidea, Scissurelloidea, Fissurelloidea and Eucycloidea			X													Szabo, Janos; Conti, Maria Alessandra; Monari, Stefano; Wendt, Jobst;	Papers in Palaeontology	7	1	27-110
PBDB	2019	Onset of the Late Paleozoic glacioeustatic signal: a stratigraphic record from the paleotropical, oil-shale-bearing Big Snowy Trough of Central Montana, USA													X			Ahern, Justin P; Fielding, Christopher R;	Journal of Sedimentary Research	89	8	761-783	Society for Sedimentary Geology
PBDB	2019	Classification of small flat oysters of Ostrea stentina species complex and a new species Ostrea neostentina sp. nov.(Bivalvia: Ostreidae)			X													Hu, Lisha; Wang, Haiyan; Zhang, Zhen; Li, Cui; Guo, Ximing;	Journal of Shellfish Research	38	2	295-308	National Shellfisheries Association
PBDB	2019	The evolutionary dynamics of the early Palaeozoic marine biodiversity accumulation		X														Kröger, Björn; Franeck, Franziska; Rasmussen, Christian MØ;	Proceedings of the Royal Society B	286	1909	20191634	The Royal Society
PBDB	2019	Stratigraphic ranking of selected invertebrate fossils: a quantitative approach at different temporal and geographic scales													X			Abdelhady, Ahmed A; Seuss, Barbara; Hassan, Hatem F;	Palaeontol Electronica	22		2024-01-17
PBDB	2019	Post K-Pg diversification of the mammalian order Eulipotyphla as suggested by phylogenomic analyses of ultra-conserved elements		X														Sato, Jun J; Bradford, Tessa M; Armstrong, Kyle N; Donnellan, Stephen C; Echenique-Diaz, Lazaro M; Begué-Quiala, Gerardo; Gámez-Díez, Jorgelino; Yamaguchi, Nobuyuki; Nguyen, Son Truong; Kita, Masaki;	Molecular Phylogenetics and Evolution	141		106605	Academic Press
PBDB	2020	Fossil liberation: a model to explain high biodiversity in the Triassic Cassian Formation		X														Roden, Vanessa Julie; Hausmann, Imelda M; Nützel, Alexander; Seuss, Barbara; Reich, Mike; Urlichs, Max; Hagdorn, Hans; Kiessling, Wolfgang;	Palaeontology	63	1	85-102
PBDB	2019	Reconstructing the early evolution of the cupressaceae: A whole-plant description of a new austrohamia species from the cañadón asfalto formation (early Jurassic), Argentina			X													Contreras, Dori L; Escapa, Ignacio H; Iribarren, Rocio C; Cúneo, N Rubén;	International Journal of Plant Sciences	180	8	834-868	The University of Chicago Press Chicago, IL
PBDB	2020	Dapedium sp. from the Toarcian (Lower Jurassic) Úrkút Manganese Ore Formation (Bakony Mts., Hungary) and an overview of diversity of dapediiform fishes			X													Szabó, Márton; Pálfy, József;	Palaeobiodiversity and Palaeoenvironments	100	1	179-195	Springer Berlin Heidelberg
PBDB	2019	Evaluating Devonian bioregionalization: quantifying biogeographic areas	X															Dowding, Elizabeth M; Ebach, Malte C;	Paleobiology	45	4	636-651	Cambridge University Press
PBDB	2019	Mass extinctions and clade extinctions in the history of brachiopods: brief review and a post-Paleozoic case study		X														Vörös, Attila; Kocsis, Adam T; Palfy, Jozsef;	Rivista Italiana di Paleontologia e Stratigrafia	125	3	711-724	Università degli Studi di Milano
PBDB	2019	Integrating palaeontological and molecular data uncovers multiple ancient and recent dispersals in the pantropical Hamamelidaceae					X											Xiang, Xiaoguo; Xiang, Kunli; Ortiz, Rosa Del C; Jabbour, Florian; Wang, Wei;	Journal of Biogeography	46	11	2622-2631
PBDB	2020	A new stick insect (Phasmatodea: Susumaniidae) from the Lower Cretaceous Yixian Formation of China			X													Xu, Chunpeng; Zhang, Haichun; Jarzembowski, Edmund A; Fang, Yan;	Cretaceous Research	114		104258	Academic Press
PBDB	2019	Evolution of termite symbiosis informed by transcriptome-based phylogenies					X											Bucek, Ales; Šobotník, Jan; He, Shulin; Shi, Mang; McMahon, Dino P; Holmes, Edward C; Roisin, Yves; Lo, Nathan; Bourguignon, Thomas;	Current Biology	29	21	3728-3734. e4	Elsevier
PBDB	2019	Sedimentology and high-frequency cycles of the late Pleistocene of the Bizerte area (NE Tunisia)													X			Wided, Sahli; Jalila, Saadi; Kamel, Regaya;	Arabian Journal of Geosciences	12		2024-01-14	Springer Berlin Heidelberg
PBDB	2019	Ordovician gastropods from pebbles in Cretaceous fluvial sandstones in south-east Disko, West Greenland			X													Peel, John S;	Bulletin of the Geological Society of Denmark	67	1
PBDB	2020	A synthetic approach for assessing the interplay of form and function in the crocodyliform snout															X	Drumheller, Stephanie K; Wilberg, Eric W;	Zoological Journal of the Linnean Society	188	2	507-521	Oxford University Press UK
PBDB	2019	What causes mass extinctions? Large asteroid/comet impacts, flood-basalt volcanism, and ocean anoxia—Correlations and cycles		X														Rampino, Michael R; Caldeira, Ken; Prokoph, Andreas;
PBDB	2020	The effect of geographic range and climate on extinction risk in the deep-time amphibian fossil record		X														Tietje, Melanie; Rödel, Mark-Oliver; Schobben, Martin;	Palaeogeography, Palaeoclimatology, Palaeoecology	537		109414	Elsevier
PBDB	2019	Big brains reduce extinction risk in Carnivora				X												Abelson, Eric S;	Oecologia	191	4	721-729	Springer Berlin Heidelberg
PBDB	2020	A framework for the integrated analysis of the magnitude, selectivity, and biotic effects of extinction and origination		X														Bush, Andrew M; Wang, Steve C; Payne, Jonathan L; Heim, Noel A;	Paleobiology	46	1	2024-01-22	Cambridge University Press New York, USA
PBDB	2020	Evolutionary history of Spalacidae inferred from fossil occurrences and molecular phylogeny					X											He, Ya; Hu, Shuzhan; Ge, Deyan; Yang, Qisen; Connor, Thomas; Zhou, Caiquan;	Mammal Review	50	1	2024-11-24
PBDB	2020	Mitochondrial metagenomics reveals the ancient origin and phylodiversity of soil mites and provides a phylogeny of the Acari					X											Arribas, Paula; Andújar, Carmelo; Moraza, María Lourdes; Linard, Benjamin; Emerson, Brent C; Vogler, Alfried P;	Molecular Biology and Evolution	37	3	683-694	Oxford University Press
PBDB	2020	Past, present, and future mass extinctions		X														Elewa, Ashraf MT; Abdelhady, Ahmed A;	Journal of African Earth Sciences	162		103678	Pergamon
PBDB	2019	How the past impacts the future: modelling the performance of evolutionarily distinct mammals through time															X	Bennett, DJ; Sutton, MD; Turvey, ST;	Philosophical Transactions of the Royal Society B	374	1788	20190210	The Royal Society
PBDB	2019	Conservation evidence from climate-related stressors in the deep-time marine fossil record										X						Clapham, Matthew E;	Philosophical Transactions of the Royal Society B	374	1788	20190223	The Royal Society
PBDB	2019	A bird's eye view: Hesperornithiforms as environmental indicators in the Late Cretaceous Western Interior Seaway						X										Wilson, Laura E;	Transactions of the Kansas Academy of Science	122	2024-03-04	193-213	Kansas Academy of Science
PBDB	2020	Paleogene mammalian fauna exchanges and the paleogeographic pattern in Asia	X															Ni, Xijun; Li, Qiang; Zhang, Chi; Samiullah, Khizar; Zhang, Limin; Yang, Yangheshan; Cao, Wenxin;	Science China Earth Sciences	63		202-211	Science China Press
PBDB	2020	The fossil record of spiders revisited: implications for calibrating trees and evidence for a major faunal turnover since the Mesozoic					X											Magalhaes, Ivan LF; Azevedo, Guilherme HF; Michalik, Peter; Ramírez, Martín J;	Biological Reviews	95	1	184-217	Blackwell Publishing Ltd Oxford, UK
PBDB	2019	Impacts of spatial and environmental differentiation on early Palaeozoic marine biodiversity		X														Penny, Amelia; Kröger, Björn;	Nature Ecology & Evolution	3	12	1655-1660	Nature Publishing Group UK London
PBDB	2020	Carbonate collapse and the late Paleozoic ice age marine biodiversity crisis		X														Balseiro, Diego; Powell, Matthew G;	Geology	48	2	118-122	Geological Society of America
PBDB	2020	Biotic and abiotic factors driving the diversification dynamics of Crocodylia		X														Solórzano, Andrés; Núñez‐Flores, Mónica; Inostroza‐Michael, Oscar; Hernández, Cristián E;	Palaeontology	63	3	415-429
PBDB	2019	What do we know about the fossil record of pinnipeds? A historiographical investigation														X		Valenzuela-Toro, Ana; Pyenson, Nicholas D;	Royal Society open science	6	11	191394	The Royal Society
PBDB	2019	Rapid loss of flight in the Aldabra white-throated rail				X												van de Crommenacker, Janske; Bunbury, Nancy; Jackson, Hazel A; Nupen, Lisa J; Wanless, Ross; Fleischer-Dogley, Frauke; Groombridge, Jim J; Warren, Ben H;	Plos one	14	12	e0226064	Public Library of Science San Francisco, CA USA
PBDB	2020	Fossil involucres of Ostrya (Betulaceae) from the Early Oligocene of Yunnan and their biogeographic implications			X													Wang, Teng-Xiang; Huang, Jian; Ding, Wen-Na; Del Rio, Cédric; Su, Tao; Zhou, Zhe-Kun;	Palaeoworld	29	4	752-760	Elsevier
PBDB	2019	The complete mitochondrial genome of Neptuneopsis gilchristi GB Sowerby III, 1898 (Neogastropoda: Volutidae: Calliotectinae)					X											Harasewych, MG; Sei, Makiri; Wirshing, Herman H; González, Vanessa L; Uribe, Juan E;	Nautilus	133		67-73
PBDB	2019	Historical, Ecological and Geographical Correlates of Extinction Risk in Mammals		X														Reis, Vinicius Silva; Machado, Flávia; Jardim, Lucas; Hannibal, Wellington; Terribile, Levi Carina; Lima-Ribeiro, Matheus Souza;	Uma Perspectiva Macroecológica sobre o Risco de Extinção em Mamíferos			22
PBDB	2019	A Macroecological Perspective on Late Quaternary Megafauna Extinction		X														Reis, Vinícius Silva; Varela, Sara; Terribile, Levi Carina; Lima-Ribeiro, Matheus Souza;	Uma Perspectiva Macroecológica sobre o Risco de Extinção em Mamíferos			77
PBDB	2019	Landmasses prevent habitat tracking and challenge terrestrial mammals with extinction risk						X										Reis, Vinícius Silva; Terribile, Levi Carina; Lima-Ribeiro, Matheus Souza;	Uma Perspectiva Macroecológica sobre o Risco de Extinção em Mamíferos			54
PBDB	2019	Assesment and interpretation of negative forelimb allometry in the evolution of non-avian Theropoda				X												Palma Liberona, José A; Soto-Acuña, Sergio; Mendez, Marco A; Vargas, Alexander O;	Frontiers in Zoology	16	1	2024-01-13	BioMed Central
PBDB	2020	Early Palaeozoic diversifications and extinctions in the marine biosphere: a continuum of change		X														Harper, David AT; Cascales-Miñana, Borja; Servais, Thomas;	Geological Magazine	157	1	2024-05-21	Cambridge University Press
PBDB	2020	The longest delay: Re-emergence of coral reef ecosystems after the Late Devonian extinctions		X														Yao, Le; Aretz, Markus; Wignall, Paul B; Chen, Jitao; Vachard, Daniel; Qi, Yuping; Shen, Shuzhong; Wang, Xiangdong;	Earth-Science Reviews	203		103060	Elsevier
PBDB	2020	Marine biodiversity and geographic distributions are independent on large scales	X															Antell, Gawain T; Kiessling, Wolfgang; Aberhan, Martin; Saupe, Erin E;	Current Biology	30	1	115-121. e5	Elsevier
PBDB	2019	The fossil record of darkling beetles (Insecta: Coleoptera: Tenebrionidae)			X													Nabozhenko, Maxim V;	Geosciences	9	12	514	MDPI
PBDB	2020	The Anthropocene fossil record of terrestrial mammals										X						Plotnick, Roy E; Koy, Karen A;	Anthropocene	29		100233	Elsevier
PBDB	2020	Repeated evolution of divergent modes of herbivory in non-avian dinosaurs															X	Button, David J; Zanno, Lindsay E;	Current Biology	30	1	158-168. e4	Elsevier
PBDB	2020	A tale of four bears: environmental signal on the phylogeographical patterns within the extant Ursus species					X											Luna‐Aranguré, Carlos; Soberón, Jorge; Vázquez‐Domínguez, Ella;	Journal of Biogeography	47	2	472-486
PBDB	2019	Evolutionary radiations of cushion plants on the Qinghai‐Tibet Plateau: Insights from molecular phylogenetic analysis of two subgenera of Arenaria and Thylacospermum (Caryophyllaceae)					X											Xu, Bo; Luo, Dong; Li, Zhi‐Min; Sun, Hang;	Taxon	68	5	1003-1020	John Wiley & Sons, Inc. Hoboken, USA
PBDB	2019	A new early Miocene fossil genus from Dominican amber extends the Eastern Asia distribution of Paricanini (Hemiptera: Fulgoromorpha: Tropiduchidae) to the Neotropics			X													Bourgoin, Thierry; Wang, Rong-Rong; Szwedo, Jacek; Li, Xin-Yu; Chen, Xi;	Palaeontologia Electronica	22	77	2024-01-15
PBDB	2019	Titanosaur (Dinosauria: Sauropoda) Vertebrae From The Upper Cretaceous Formation Of Western And Central India			X													Wilson, Jeffrey A; Mohabey, Dhananjay M; Lakra, Prabhakar; Bhadran, Arun;					Museum of Paleontology, The University of Michigan
PBDB	2020	A 450 million years long latitudinal gradient in age‐dependent extinction	X															Silvestro, Daniele; Castiglione, Silvia; Mondanaro, Alessandro; Serio, Carmela; Melchionna, Marina; Piras, Paolo; Di Febbraro, Mirko; Carotenuto, Francesco; Rook, Lorenzo; Raia, Pasquale;	Ecology letters	23	3	439-446
PBDB	2019	A Cretaceous peak in family-level insect diversity estimated with mark–recapture methodology		X														Schachat, Sandra R; Labandeira, Conrad C; Clapham, Matthew E; Payne, Jonathan L;	Proceedings of the Royal Society B	286	1917	20192054	The Royal Society
PBDB	2020	Bone histology of varanopids (Synapsida) from Richards Spur, Oklahoma, sheds light on growth patterns and lifestyle in early terrestrial colonizers				X												Huttenlocker, Adam K; Shelton, Christen D;	Philosophical Transactions of the Royal Society B	375	1793	20190142	The Royal Society
PBDB	2020	Characterization of the mitogenome of Rhammatocerus brasiliensis and phylogenetic analysis of the family Acrididae (Orthoptera)					X											Amorim, Igor Costa; de Souza Melo, Adriana; da Silva, Alexandre Freitas; da Luz Wallau, Gabriel; de Moura, Rita de Cássia;	Gene	731		144362	Elsevier
PBDB	2020	Proximal humerus morphology indicates divergent patterns of locomotion in extinct giant kangaroos				X												Janis, Christine M; Napoli, James G; Billingham, Coral; Martín-Serra, Alberto;	Journal of Mammalian Evolution	27	4	627-647	Springer US
PBDB	2020	Experimental investigation of insect deposition in lentic environments and implications for formation of Konservat Lagerstätten								X								Tian, Qingyi; Wang, Shengyu; Yang, Zixiao; McNamara, Maria E; Benton, Michael J; Jiang, Baoyu;	Palaeontology	63	4	565-578
PBDB	2020	High calcification rates and inferred metabolic trade-offs in the largest turritellid gastropod, Turritella abrupta (Neogene)														X		Anderson, Brendan M; Allmon, Warren D;	Palaeogeography, Palaeoclimatology, Palaeoecology	544		109623	Elsevier
PBDB	2020	Carnian–Norian (Late Triassic) climate change: Evidence from conodont oxygen isotope thermometry with implications for reef development and Wrangellian tectonics											X					Sun, YD; Orchard, MJ; Kocsis, ÁT; Joachimski, MM;	Earth and Planetary Science Letters	534		116082	Elsevier
PBDB	2020	Fantastic beasts and what they ate: Revealing feeding habits and ecological niche of late Quaternary Macraucheniidae from South America						X										de Oliveira, Karoliny; Araújo, Thaísa; Rotti, Alline; Mothé, Dimila; Rivals, Florent; Avilla, Leonardo S;	Quaternary Science Reviews	231		106178	Pergamon
PBDB	2020	Biogeographical network analysis of Cretaceous Australian dinosaurs	X															Kubo, Tai;	Gondwana Research	82		39-47	Elsevier
PBDB	2020	New evanioid wasps (Hymenoptera: Praeaulacidae, Aulacidae) from Cenomanian Burmese amber			X													Jouault, Corentin; Nel, André; Perrichot, Vincent;	Cretaceous Research	110		104407	Academic Press
PBDB	2020	The path of giants: a new occurrence of Rebbachisauridae (Dinosauria, Diplodocoidea) in the Açu Formation, NE Brazil, and its paleobiogeographic implications	X															da Costa, Paulo Victor Luiz Gomes; Veiga, Ingrid Martins Machado Garcia; Ribeiro, Theo Baptista; Cardozo, Ryan Henrique Bezerra; dos Anjos Candeiro, Carlos Roberto; Bergqvist, Lilian Paglarelli;	Journal of South American Earth Sciences	100		102515	Pergamon
PBDB	2020	Molecular systematics of Rosoideae (Rosaceae)					X											Chen, Xun; Li, Jinlu; Cheng, Tao; Zhang, Wen; Liu, Yanlei; Wu, Ping; Yang, Xueying; Wang, Ling; Zhou, Shiliang;	Plant Systematics and Evolution	306		2024-01-12	Springer Vienna
PBDB	2020	Influence of mass on tarsus shape variation: a morphometrical investigation among Rhinocerotidae (Mammalia: Perissodactyla)				X												Etienne, Cyril; Mallet, Christophe; Cornette, Raphael; Houssaye, Alexandra;	Biological Journal of the Linnean Society	129	4	950-974	Oxford University Press UK
PBDB	2020	Resilience of marine invertebrate communities during the early Cenozoic hyperthermals		X														Foster, William J; Garvie, Christopher L; Weiss, Anna M; Muscente, AD; Aberhan, Martin; Counts, John W; Martindale, Rowan C;	Scientific Reports	10	1	2176	Nature Publishing Group UK London
PBDB	2020	Pliocene colonization of the Mediterranean by Great White Shark inferred from fossil records, historical jaws, phylogeographic and divergence time analyses	X															Leone, Agostino; Puncher, Gregory N; Ferretti, Francesco; Sperone, Emilio; Tripepi, Sandro; Micarelli, Primo; Gambarelli, Andrea; Sarà, Maurizio; Arculeo, Marco; Doria, Giuliano;	Journal of Biogeography	47	5	1119-1129
PBDB	2020	Marine clade sensitivities to climate change conform across timescales															X	Reddin, Carl J; Nätscher, Paulina S; Kocsis, Ádám T; Pörtner, Hans-Otto; Kiessling, Wolfgang;	Nature Climate Change	10	3	249-253	Nature Publishing Group UK London
PBDB	2020	The evolution of respiratory systems in Theropoda and Paracrocodylomorpha, the end-Triassic extinction, and the role of Late Triassic atmospheric O2 and CO2															X	Hudgins, Michael Naylor; Uhen, Mark D; Hinnov, Linda A;	Palaeogeography, palaeoclimatology, palaeoecology	545		109638	Elsevier
PBDB	2020	The impact of the Pull of the Recent on extant elasmobranchs		X														Pimiento, Catalina; Benton, Michael J;	Palaeontology	63	3	369-374
PBDB	2020	The biogeography of “breas”: Contextualizing the taphonomy, ecology, and diversity of Trinidad’s asphaltic fossil record								X								Mychajliw, AM; Mohammed, RS; Rice, KA; Farrell, AB; Rincón, AD; McAfee, R; McDonald, HG; Lindsey, EL;	Quaternary Science Reviews	232		106179	Pergamon
PBDB	2020	Taxonomic review of fossil coleopterous families (Insecta, Coleoptera). Suborder Archostemata: superfamilies Coleopseoidea and Cupedoidea			X													Kirejtshuk, Alexander G;	Geosciences	10	2	73	MDPI
PBDB	2020	The systematics of the Cervidae: a total evidence approach					X											Heckeberg, Nicola S;	PeerJ	8		e8114	PeerJ Inc.
PBDB	2020	First North American occurrence of hairy cicadas discovered in the Cenomanian (Late Cretaceous) of Labrador, Canada	X															Demers-Potvin, Alexandre V; Szwedo, Jacek; Paragnani, Cassia P; Larsson, Hans CE;	Acta Palaeontologica Polonica	65	1		-
PBDB	2020	A new hoverfly genus and species from the middle Eocene Baltic amber (Diptera: Syrphidae)			X													Ngô-Muller, Valérie; Nel, André;	Palaeoentomology	3	1	068–075-068–075
PBDB	2020	Paleocene of Menat Formation, France, reveals an extraordinary diversity of orthopterans and the last known survivor of a Mesozoic Elcanidae		X														Schubnel, Thomas; Desutter-Grandcolas, Laure; Garrouste, Romain; Hervet, Sophie; Nel, Andre;	Acta Palaeontologica Polonica	65	2		-
PBDB	2020	Climatic fluctuations modeled for carbon and sulfur emissions from end-Triassic volcanism											X					Landwehrs, Jan Philip; Feulner, Georg; Hofmann, Matthias; Petri, Stefan;	Earth and Planetary Science Letters	537		116174	Elsevier
PBDB	2020	Evolutionary traits that enable scleractinian corals to survive mass extinction events															X	Dishon, Gal; Grossowicz, Michal; Krom, Michael; Guy, Gilad; Gruber, David F; Tchernov, Dan;	Scientific Reports	10	1	3903	Nature Publishing Group UK London
PBDB	2019	Paleontological Characterization of the Triassic Deposits of the Korotaikha Depression (Northern Cis-Urals)													X			Novikov, IV; Aristov, DS; Sukacheva, ID;	Paleontological Journal	53		752-756	Pleiades Publishing
PBDB	2020	Two-step extinction of Late Cretaceous marine vertebrates in northern Gulf of Mexico prolonged biodiversity loss prior to the Chicxulub impact		X														Ikejiri, Takehito; Lu, YueHan; Zhang, Bo;	Scientific Reports	10	1	4169	Nature Publishing Group UK London
PBDB	2020	Photic-zone euxinia and anoxic events in a Middle-Late Devonian shelfal sea of Panthalassan continental margin, NW Canada: changing paradigm of Devonian ocean and sea level fluctuations							X									Kabanov, P; Jiang, C;	Global and Planetary Change	188		103153	Elsevier
PBDB	2020	A molecular phylogeny of Glaphyridae (Coleoptera: Scarabaeoidea): evolution of pollination and association with ‘Poppy guild’flowers					X											Sabatinelli, Guido; Eberle, Jonas; Fabrizi, Silvia; Ahrens, Dirk;	Systematic Entomology	45	4	838-848	Blackwell Publishing Ltd Oxford, UK
PBDB	2020	The apparent exponential radiation of Phanerozoic land vertebrates is an artefact of spatial sampling biases		X														Close, Roger A; Benson, Roger BJ; Alroy, John; Carrano, Matthew T; Cleary, Terri J; Dunne, Emma M; Mannion, Philip D; Uhen, Mark D; Butler, Richard J;	Proceedings of the Royal Society B	287	1924	20200372	The Royal Society
PBDB	2020	Fossil and phylogenetic analyses reveal recurrent periods of diversification and extinction in dictyopteran insects		X														Condamine, Fabien L; Nel, André; Grandcolas, Philippe; Legendre, Frédéric;	Cladistics	36	4	394-412
PBDB	2020	On the ancestry of feathers in Mesozoic dinosaurs															X	Campione, Nicolás E; Barrett, Paul M; Evans, David C;	The evolution of feathers: From their origin to the present			213-243	Springer International Publishing
PBDB	2020	Phylogeny and anatomy of marine mussels (Bivalvia: Mytilidae) reveal convergent evolution of siphon traits					X											Audino, Jorge A; Serb, Jeanne M; Marian, José Eduardo AR;	Zoological Journal of the Linnean Society	190	2	592-612	Oxford University Press UK
PBDB	2020	Fast diversification through a mosaic of evolutionary histories characterizes the endemic flora of ancient Neotropical mountains		X														Vasconcelos, Thais NC; Alcantara, Suzana; Andrino, Caroline O; Forest, Félix; Reginato, Marcelo; Simon, Marcelo F; Pirani, José R;	Proceedings of the Royal Society B	287	1923	20192933	The Royal Society
PBDB	2020	A taxonomic review of California Holocene Callianax (Olivellidae: Gastropoda: Mollusca) based on shell characters			X													Powell II, Charles L; Vervaet, Fred; Berschauer, David;
PBDB	2020	Evolution and development at the origin of a phylum															X	Deline, Bradley; Thompson, Jeffrey R; Smith, Nicholas S; Zamora, Samuel; Rahman, Imran A; Sheffield, Sarah L; Ausich, William I; Kammer, Thomas W; Sumrall, Colin D;	Current Biology	30	9	1672-1679. e3	Elsevier
PBDB	2020	Latitudinal gradient of diversity of marine crustaceans: towards a synthesis		X														Rivadeneira, Marcelo M; Poore, Gary CB; Poore, GCB; Thiel, M;	The natural history of the crustacea	8		389-413	Oxford University Press New York
PBDB	2020	Gene transfer and nucleotide sequence evolution by Gossypium cytoplasmic genomes indicates novel evolutionary characteristics					X											Zhang, Ting-Ting; Liu, Heng; Gao, Qi-Yuan; Yang, Ting; Liu, Jian-Ni; Ma, Xiong-Feng; Li, Zhong-Hu;	Plant cell reports	39		765-777	Springer Berlin Heidelberg
PBDB	2020	Ancient tropical extinctions at high latitudes contributed to the latitudinal diversity gradient		X														S. Meseguer, Andrea; Condamine, Fabien L;	Evolution	74	9	1966-1987	Blackwell Publishing Inc Malden, USA
PBDB	2020	A new archosauromorph from South America provides insights on the early diversification of tanystropheids		X														De-Oliveira, Tiane M; Pinheiro, Felipe L; Stock Da-Rosa, Átila Augusto; Dias-Da-Silva, Sérgio; Kerber, Leonardo;	Plos one	15	4	e0230890	Public Library of Science San Francisco, CA USA
PBDB	2020	Persistent global marine euxinia in the early Silurian							X									Stockey, Richard G; Cole, Devon B; Planavsky, Noah J; Loydell, David K; Frýda, Jiří; Sperling, Erik A;	Nature Communications	11	1	1804	Nature Publishing Group UK London
PBDB	2020	Evaluating taxonomic inflation: towards evidence-based species delimitation in Eurasian vipers (Serpentes: Viperinae)			X													Freitas, Inês; Ursenbacher, Sylvain; Mebert, Konrad; Zinenko, Oleksandr; Schweiger, Silke; Wüster, Wolfgang; Brito, José C; Crnobrnja-Isailović, Jelka; Halpern, Bálint; Fahd, Soumia;	Amphibia-Reptilia	41	3	285-311	Brill
PBDB	2020	CANADA’S FIRST KNOWN DINOSAURS: PALAEONTOLOGY AND COLLECTING HISTORY OF UPPER CRETACEOUS VERTEBRATES IN SOUTHERN ALBERTA AND SASKATCHEWAN, 1874-1889														X		Christison, Brigid E; Tanke, Darren H; Mallon, Jordan C;	Earth Sciences History	39	1	184-218	History of Earth Sciences Society
PBDB	2020	The spatial structure of Phanerozoic marine animal diversity		X														Close, RA; Benson, Roger BJ; Saupe, EE; Clapham, ME; Butler, RJ;	Science	368	6489	420-424	American Association for the Advancement of Science
PBDB	2020	An analysis of fossil identification guides to improve data reporting in citizen science programs														X		Butler, Dava K; Esker, Donald A; Juntunen, Kristopher L; Lawver, Daniel R;
PBDB	2020	Climatic refugia boosted allopatric diversification in western Mediterranean vipers															X	Martínez‐Freiría, Fernando; Freitas, Inês; Zuffi, Marco AL; Golay, Philippe; Ursenbacher, Sylvain; Velo‐Antón, Guillermo;	Journal of Biogeography	47	8	1698-1713
PBDB	2020	The internal cranial anatomy of Champsosaurus (Choristodera: Champsosauridae): Implications for neurosensory function				X												Dudgeon, Thomas W; Maddin, Hillary C; Evans, David C; Mallon, Jordan C;	Scientific Reports	10	1	7122	Nature Publishing Group UK London
PBDB	2020	Late Quaternary Deep-Sea Corals (Anthozoa: Scleractinia) from the Argentine Continental Margin			X													Garberoglio, Ricardo; Plastani, M Sofía; Chapori, Natalia García; Violante, Roberto A; Laprida, Cecilia;	Ameghiniana	57	3	219-234	Asociación Paleontológica Argentina
PBDB	2020	Linking Western Tethyan Rhynchonellide morphogroups to the key post-Palaeozoic extinction and turnover events		X														Baeza-Carratalá, José Francisco; Joral, Fernando García;	Palaeogeography, Palaeoclimatology, Palaeoecology	553		109791	Elsevier
PBDB	2020	Mammal community structure through the Paleocene-Eocene thermal maximum						X										Fraser, Danielle; Lyons, S Kathleen;	The American Naturalist	196	3	271-290	The University of Chicago Press Chicago, IL
PBDB	2020	Paleoecology and paleobiogeography of the Cenomanian-Turonian bivalves from the southern Galala Plateau (Eastern Desert, Egypt)						X										Abdel-Raheem, Khalaf HM; Ali, Mohamed SM; Azab, Mahmoud M; Abdelhady, Ahmed A;	Journal of African Earth Sciences	168		103873	Pergamon
PBDB	2021	Symbiosis of cornulitids with the cystoporate bryozoan Fistulipora in the Pridoli of Saaremaa, Estonia						X										Vinn, Olev; Ernst, Andrej; Wilson, Mark A; Toom, Ursula;	Lethaia	54	1	90-95	Wiley
PBDB	2020	The origin of tetrapod herbivory: effects on local plant diversity		X														Brocklehurst, Neil; Kammerer, Christian F; Benson, Roger J;	Proceedings of the Royal Society B	287	1928	20200124	The Royal Society
PBDB	2020	Tracing the patterns of non‐marine turtle richness from the Triassic to the Palaeogene: from origin to global spread		X														Cleary, Terri J; Benson, Roger BJ; Holroyd, Patricia A; Barrett, Paul M;	Palaeontology	63	5	753-774
PBDB	2020	Taxonomic additions to the pelecinid wasps (Hymenoptera, Pelecinidae) of the ‘mid-Cretaceous’ Burmese amber			X													Jouault, Corentin; Ngô-Muller, Valérie; Pouillon, Jean-Marc; Nel, André;	Cretaceous Research	114		104505	Academic Press
PBDB	2020	Palaeogeographical heritage of the Permian Period in the network of protected areas and museums of the Perm Region	X															Glazyrina, Yuliya; Zhuzhgova, Larisa; Buzmakov, Sergey; Sannikov, Pavel;	E3S Web of Conferences	169		02018	EDP Sciences
PBDB	2020	Did hard substrate taxa diversify prior to the Great Ordovician Biodiversification Event?						X										Franeck, Franziska; Liow, Lee Hsiang;	Palaeontology	63	4	675-687
PBDB	2020	The latitudinal diversity gradient of tetrapods across the Permo-Triassic mass extinction and recovery interval		X														Allen, Bethany J; Wignall, Paul B; Hill, Daniel J; Saupe, Erin E; Dunhill, Alexander M;	Proceedings of the Royal Society B	287	1929	20201125	The Royal Society
PBDB	2020	Dietary palaeoecology of an Early Cretaceous armoured dinosaur (Ornithischia; Nodosauridae) based on floral analysis of stomach contents						X										Brown, Caleb M; Greenwood, David R; Kalyniuk, Jessica E; Braman, Dennis R; Henderson, Donald M; Greenwood, Cathy L; Basinger, James F;	Royal Society open science	7	6	200305	The Royal Society
PBDB	2020	Formation binning: a new method for increased temporal resolution in regional studies, applied to the Late Cretaceous dinosaur fossil record of North America													X			Dean, Christopher D; Chiarenza, A Alessandro; Maidment, Susannah CR;	Palaeontology	63	6	881-901
PBDB	2020	Lower Cretaceous pterosaurs from Colombia			X													Cadena, Edwin-Alberto; Unwin, David M; Martill, David M;	Cretaceous Research	114		104526	Academic Press
PBDB	2020	The evolution of complex life and the stabilization of the Earth system															X	Payne, Jonathan L; Bachan, Aviv; Heim, Noel A; Hull, Pincelli M; Knope, Matthew L;	Interface Focus	10	4	20190106	The Royal Society
PBDB	2020	High preservation potential of paleogeographic range size distributions in deep time	X															Darroch, Simon AF; Casey, Michelle M; Antell, Gawain T; Sweeney, Amy; Saupe, Erin E;	The American Naturalist	196	4	454-471	The University of Chicago Press Chicago, IL
PBDB	2020	The earliest tyrannida (Aves, passeriformes), from the Oligocene of France			X													Riamon, Ségolène; Tourment, Nicolas; Louchart, Antoine;	Scientific Reports	10	1	9776	Nature Publishing Group UK London
PBDB	2020	Constructing a Time Scale of Biotic Recovery Across the Cretaceous–Paleogene Boundary, Corral Bluffs, Denver Basin, Colorado, USA		X														Isakson, Vincent; Schmitz, Mark D;	Rocky Mountain Geology
PBDB	2020	Extinction rates of non-avian dinosaur species are uncorrelated with the rate of evolution of phylogenetically informative characters															X	Crouch, Nicholas MA;	Biology Letters	16	6	20200231	The Royal Society
PBDB	2020	Fossil genera in Elateridae (Insecta, Coleoptera): a Triassic origin and Jurassic diversification			X													Kundrata, Robin; Packova, Gabriela; Hoffmannova, Johana;	Insects	11	6	394	MDPI
PBDB	2020	Ignoring fossil age uncertainty leads to inaccurate topology and divergence time estimates in time calibrated tree inference					X											Barido-Sottani, Joëlle; Van Tiel, Nina MA; Hopkins, Melanie J; Wright, David F; Stadler, Tanja; Warnock, Rachel CM;	Frontiers in Ecology and Evolution	8		183	Frontiers Media SA
PBDB	2020	Beetles of the family Heteroceridae (Insecta: Coleoptera) in extreme environments		X														Sazhnev, Alexey S;	Ecosystem Transformation	3	2	22-31	Федеральное государственное бюджетное образовательное учреждение высшего …
PBDB	2020	Orthoptera from the Lower Permian Vorkuta locality (Russia: Komi Republic; Kungurian Stage)			X													Aristov, DS; Gorochov, AV;	Far Eastern Entomologist	17	410
PBDB	2020	Short-lived “Bakevelliid-sea” in the aptian Romualdo formation, Araripe basin, northeastern Brazil			X										X			Rodrigues, Mariza Gomes; Matos, Suzana Aparecida; Varejão, Filipe Giovanini; Fürsich, Franz Theodor; Warren, Lucas Veríssimo; Assine, Mario Luis; Simões, Marcello Guimaraes;	Cretaceous Research	115		104555	Academic Press
PBDB	2020	Extinction intensity during Ordovician and Cenozoic glaciations explained by cooling and palaeogeography		X														Saupe, Erin E; Qiao, Huijie; Donnadieu, Yannick; Farnsworth, Alexander; Kennedy-Asser, Alan T; Ladant, Jean-Baptiste; Lunt, Daniel J; Pohl, Alexandre; Valdes, Paul; Finnegan, Seth;	Nature Geoscience	13	1	65-70	Nature Publishing Group UK London
PBDB	2020	Pullneyocoris dentatus gen. et sp. nov.(Hemiptera: Pentatomoidea: Cydnidae), the third representative of the subfamily Amnestinae from mid-Cretaceous amber of northern Myanmar			X													Lis, Jerzy A; Roca-Cusachs, Marcos; Lis, Barbara; Jung, Sunghoon;	Cretaceous Research	115		104562	Academic Press
PBDB	2020	Exceptionally preserved ‘skin’in an Early Cretaceous fish from Colombia								X								Alfonso-Rojas, Andrés; Cadena, Edwin-Alberto;	PeerJ	8		e9479	PeerJ Inc.
PBDB	2021	Evolutionary history of the reef fish Anisotremus interruptus (Perciformes: Haemulidae) throughout the Tropical Eastern Pacific															X	Palmerín‐Serrano, Paola Nallely; Tavera, Jose; Espinoza, Eduardo; Angulo, Arturo; Martínez‐Gómez, Juan E; González‐Acosta, Adrián F; Domínguez‐Domínguez, Omar;	Journal of Zoological Systematics and Evolutionary Research	59	1	148-162
PBDB	2020	The first remains of vertebrates from the Paleocene Lisama formation, Middle Magdalena Valley Basin of Colombia		X														Cadena, Edwin-Alberto;	Journal of South American Earth Sciences	103		102745	Pergamon
PBDB	2021	Estimating dispersal and evolutionary dynamics in diploporan blastozoans (Echinodermata) across the great Ordovician biodiversification event		X														Lam, Adriane R; Sheffield, Sarah L; Matzke, Nicholas J;	Paleobiology	47	2	198-220	Cambridge University Press New York, USA
PBDB	2020	Comparisons of Late Ordovician ecosystem dynamics before and after the Richmondian invasion reveal consequences of invasive species in benthic marine paleocommunities						X										Kempf, Hannah L; Castro, Ian O; Dineen, Ashley A; Tyler, Carrie L; Roopnarine, Peter D;	Paleobiology	46	3	320-336	Cambridge University Press
PBDB	2021	Bayesian tip-dated phylogenetics in paleontology: topological effects and stratigraphic fit					X											King, Benedict;	Systematic Biology	70	2	283-294	Oxford University Press
PBDB	2020	Selective extinction against redundant species buffers functional diversity		X														Pimiento, Catalina; Bacon, Christine D; Silvestro, Daniele; Hendy, Austin; Jaramillo, Carlos; Zizka, Alexander; Meyer, Xavier; Antonelli, Alexandre;	Proceedings of the Royal Society B	287	1931	20201162	The Royal Society
PBDB	2020	Bayesian analyses in phylogenetic palaeontology: interpreting the posterior sample					X											Wright, April M; Lloyd, Graeme T;	Palaeontology	63	6	997-1006
PBDB	2020	A revision of Ophidiaster davidsoni de Loriol and Pellat 1874 from the Tithonian of Boulogne (France) and its transfer from the Valvatacea to the new forcipulatacean genus Psammaster gen. nov.			X													Fau, Marine; Villier, Loïc; Ewin, Timothy AM; Gale, Andrew S;	Fossil Record	23	2	141-149	Copernicus Publications Göttingen, Germany
PBDB	2020	Evolutionary history of zoogeographical regions surrounding the Tibetan Plateau	X															He, Jiekun; Lin, Siliang; Li, Jiatang; Yu, Jiehua; Jiang, Haisheng;	Communications biology	3	1	415	Nature Publishing Group UK London
PBDB	2020	Evolution of woodcutting behaviour in Early Pliocene beaver driven by consumption of woody plants						X										Plint, Tessa; Longstaffe, Fred J; Ballantyne, Ashley; Telka, Alice; Rybczynski, Natalia;	Scientific Reports	10	1	13111	Nature Publishing Group UK London
PBDB	2020	Comparative Genomic Insights into the Longhorned Tick, Haemaphysalis Longicornis															X	Zhang, Rui-Ling; Zhang, Qian; Zhang, Zhong;
PBDB	2020	Skeletal marine animal biodiversity is built by families with long macroevolutionary lag times								X								Kröger, Björn; Penny, Amelia;	Nature Ecology & Evolution	4	10	1410-1415	Nature Publishing Group UK London
PBDB	2020	An early Pangaean vicariance model for synapsid evolution															X	Brikiatis, Leonidas;	Scientific Reports	10	1	13091	Nature Publishing Group UK London
PBDB	2021	Testing character evolution models in phylogenetic paleobiology: a case study with Cambrian echinoderms					X											Wright, April; Wagner, Peter J; Wright, David F;	Elements of Paleontology				Cambridge University Press
PBDB	2020	Mid-Cenozoic climate change, extinction, and faunal turnover in Madagascar, and their bearing on the evolution of lemurs		X														Godfrey, Laurie R; Samonds, Karen E; Baldwin, Justin W; Sutherland, Michael R; Kamilar, Jason M; Allfisher, Kristen L;	BMC Evolutionary Biology	20		2024-01-18	BioMed Central
PBDB	2021	Chromosomal‐level genomes of three rice planthoppers provide new insights into sex chromosome evolution															X	Ma, Weihua; Xu, Le; Hua, Hongxia; Chen, Mengyao; Guo, Mengjian; He, Kang; Zhao, Jing; Li, Fei;	Molecular ecology resources	21	1	226-237
PBDB	2020	A new balaenopterid species from the Southern North Sea Basin informs about phylogeny and taxonomy of Burtinopsis and Protororqualus (Cetacea, Mysticeti, Balaenopteridae)			X													Bisconti, Michelangelo; Bosselaers, Mark EJ;	PeerJ	8		e9570	PeerJ Inc.
PBDB	2020	Disparity and macroevolutionary transformation of the maniraptoran manus															X	Nebreda, SERGIO M; Navalón, GUILLERMO; Menendez, IRIS; Sigurdsen, Trond; Chiappe, Luis M; Marugán-Lobón, JESÚS;	Bulletin of the American Museum of Natural History	440		183-203
PBDB	2020	Niche partitioning among the Mesozoic echinoderms: biotic vs abiotic traits		X														Abdelhady, Ahmed Awad; Elshekhipy, Abdelhafeez Ahmed;	Arabian Journal of Geosciences	13		2024-01-14	Springer International Publishing
PBDB	2020	Late Devonian fossils and position of the Frasnian-Famennian boundary in the Foreknobs Formation of Virginia and West Virginia													X			Rossbach, Thomas J;
PBDB	2020	Are impact craters and extinction episodes periodic? Implications for planetary science and astrobiology							X							X		Rampino, Michael R; Prokoph, Andreas;	Astrobiology	20	9	1097-1108	Mary Ann Liebert, Inc., publishers 140 Huguenot Street, 3rd Floor New …
PBDB	2020	Early Triassic terrestrial tetrapod fauna: a review		X														Romano, Marco; Bernardi, Massimo; Petti, Fabio Massimo; Rubidge, Bruce; Hancox, John; Benton, Michael J;	Earth-Science Reviews	210		103331	Elsevier
PBDB	2021	Palaeoecological analysis of a methane seep deposit from the Upper Cretaceous (Maastrichtian) of the US Western Interior						X										Ryan, Delaney R; Witts, James D; Landman, Neil H;	Lethaia	54	2	185-203	Wiley
PBDB	2021	Eighteen coral genomes reveal the evolutionary origin of Acropora strategies to accommodate environmental changes															X	Shinzato, Chuya; Khalturin, Konstantin; Inoue, Jun; Zayasu, Yuna; Kanda, Miyuki; Kawamitsu, Mayumi; Yoshioka, Yuki; Yamashita, Hiroshi; Suzuki, Go; Satoh, Noriyuki;	Molecular biology and evolution	38	1	16-30	Oxford University Press
PBDB	2021	A revision of the non-avian dinosaurs ‘Eucercosaurus tanyspondylus’ and ‘Syngonosaurus macrocercus’ from the Cambridge Greensand, UK			X													Barrett, Paul M; Bonsor, Joseph A;	Cretaceous Research	118		104638	Academic Press
PBDB	2020	Fossil history of Curculionoidea (Coleoptera) from the Paleogene																Legalov, Andrei A;	Geosciences	10	9	358	MDPI
PBDB	2020	Calibration of shell δ18O from the common whelk Buccinum undatum highlights potential for palaeoenvironmental reconstruction									X							Hollyman, Philip R; Leng, Melanie J; Chenery, Simon RN; Sloane, Hilary J; Richardson, Christopher A;	Palaeogeography, Palaeoclimatology, Palaeoecology	560		109995	Elsevier
PBDB	2020	Scleractinian corals (Anthozoa) from the lower Oligocene (Rupelian) of the Eastern Alps, Austria			X													Baron-Szabo, Rosemarie Christine; Sanders, Diethard;	Bollettino della Società Paleontologica Italiana	59	3	319-336
PBDB	2021	Paleotropical climate oscillations from upper Mississippian and Pennsylvanian stratigraphic records of western Laurentia: A convolution of plate migration and Gondwanan ice dynamics									X			X				Ahern, Justin P; Fielding, Christopher R;	Palaeogeography, Palaeoclimatology, Palaeoecology	561		110019	Elsevier
PBDB	2020	Extinction and dawn of the modern world in the Carnian (Late Triassic)		X														Dal Corso, Jacopo; Bernardi, Massimo; Sun, Yadong; Song, Haijun; Seyfullah, Leyla J; Preto, Nereo; Gianolla, Piero; Ruffell, Alastair; Kustatscher, Evelyn; Roghi, Guido;	Science Advances	6	38	eaba0099	American Association for the Advancement of Science
PBDB	2020	A small Cretaceous crocodyliform in a dinosaur nesting ground and the origin of sebecids			X													Sellés, Albert G; Blanco, Alejandro; Vila, Bernat; Marmi, Josep; López-Soriano, Francisco J; Llácer, Sergio; Frigola, Jaime; Canals, Miquel; Galobart, Àngel;	Scientific Reports	10	1	15293	Nature Publishing Group UK London
PBDB	2020	Global climate changes account for the main trends of conodont diversity but not for their final demise		X							X							Ginot, Samuel; Goudemand, Nicolas;	Global and Planetary Change	195		103325	Elsevier
PBDB	2020	Mitogenomic architecture of the multivalent endemic black clam (Villorita cyprinoides) and its phylogenetic implications			X	X												Rahuman, Summaya; Jeena, NS; Asokan, PK; Vidya, R; Vijayagopal, P;	Scientific Reports	10	1	15438	Nature Publishing Group UK London
PBDB	2021	Convergence, parallelism, and function of extreme parietal callus in diverse groups of Cenozoic Gastropoda															X	Lamsdell, James C; Congreve, Curtis R; Pietsch, Carlie; Anderson, Brendan M; Maistros, Lauren M; Padalino, Ethan C; Allmon, Warren D;	Paleobiology	47	2	337-362	Cambridge University Press New York, USA
PBDB	2020	Infrageneric nomenclature adjustments in Crataegus L.(Maleae, Rosaceae)			X													Ufimov, Roman A; Dickinson, Timothy A;	Phytologia	102	3	177
PBDB	2020	Late Triassic ostracods from the Lycian Nappes, southwestern Turkey: implications on taxonomy and palaeobiogeographical distribution	X		X													Forel, Marie-Béatrice; Moix, Patrice;	Bulletin de la Société Géologique de France	191	1		GeoScienceWorld
PBDB	2021	Coniacian (Upper Cretaceous) terebratulides (Brachiopoda) from Northern Spain			X													Berrocal-Casero, Mélani;	Cretaceous Research	118		104648	Academic Press
PBDB	2021	Triassic turtles from Pangea: the legacy from South America			X	X												de la Fuente, Marcelo S; Sterli, Juliana; Krapovickas, Verónica;	Journal of South American Earth Sciences	105		102910	Pergamon
PBDB	2020	A phylogenetic study of Haemocystidium parasites and other Haemosporida using complete mitochondrial genome sequences					X											Pacheco, M Andreína; Ceríaco, Luis MP; Matta, Nubia E; Vargas-Ramírez, Mario; Bauer, Aaron M; Escalante, Ananias A;	Infection, Genetics and Evolution	85		104576	Elsevier
PBDB	2021	Evolution of ecospace occupancy by Mesozoic marine tetrapods						X										Reeves, Jane C; Moon, Benjamin C; Benton, Michael J; Stubbs, Thomas L;	Palaeontology	64	1	31-49
PBDB	2021	Cranial evolution of the Late Triassic phytosaurs (Diapsida, Archosauria): preliminary observations from landmark-based morphometric analysis				X												Datta, Debajit; Sharma, Kanishak; Ray, Sanghamitra;	Historical Biology	33	11	2683-2705	Taylor & Francis
PBDB	2020	A taxonomic and phylogenetic review of the anhanguerid pterosaur group Coloborhynchinae and the new clade Tropeognathinae			X		X											Holgado, Borja; Pêgas, Rodrigo V;	Acta Palaeontologica Polonica	65	4	743-761	Polska Akademia Nauk. Instytut Paleobiologii PAN
PBDB	2020	A basilosaurid archaeocete (Cetacea, Pelagiceti) from the Late Eocene of Oregon, USA			X													Uhen, Mark D; Taylor, David;	PeerJ	8		e9809	PeerJ Inc.
PBDB	2020	Traversing Terranes: The Australides	X						X									Ebach, Malte C; Michaux, Bernard; Ebach, Malte C; Michaux, Bernard;	Biotectonics: Tectonics as the Driver of Bioregionalisation			1931-11-01	Springer International Publishing
PBDB	2022	Bounded by crises: An overview of the evolution of marine ostracods during the Triassic		X														Forel, M-B; Crasquin, S;	Marine Micropaleontology	174		101925	Elsevier
PBDB	2020	Paleobiogeography of the Middle Jurassic (Bathonian-Callovian) benthic foraminifera	X															Jain, Sreepat; Abdelhady, Ahmed Awad;	Marine Micropaleontology	161		101922	Elsevier
PBDB	2020	Disproportionate extinction of South American mammals drove the asymmetry of the Great American Biotic Interchange	X	X														Carrillo, Juan D; Faurby, Søren; Silvestro, Daniele; Zizka, Alexander; Jaramillo, Carlos; Bacon, Christine D; Antonelli, Alexandre;	Proceedings of the National Academy of Sciences	117	42	26281-26287	National Academy of Sciences
PBDB	2020	Sequence comparison of the mitochondrial genomes in two species of the genus Nerita (Gastropoda: Neritimorpha: Neritidae): Phylogenetic implications and divergence time estimation for Neritimorpha					X										X	Feng, Jiantong; Guo, Yahong; Yan, Chengrui; Ye, Yingying; Li, Jiji; Guo, Baoying; Lü, Zhenming;	Molecular Biology Reports	47		7903-7916	Springer Netherlands
PBDB	2020	Cenozoic evolution of the steppe-desert biome in Central Asia						X	X									Barbolini, Natasha; Woutersen, Amber; Dupont-Nivet, Guillaume; Silvestro, Daniele; Tardif, D; Coster, PMC; Meijer, Niels; Chang, Cun; Zhang, H-X; Licht, Alexis;	Science Advances	6	41	eabb8227	American Association for the Advancement of Science
PBDB	2021	The fossil record of extant elasmobranchs		X														Paillard, Adele; Shimada, Kenshu; Pimiento, Catalina;	Journal of Fish Biology	98	2	445-455	Blackwell Publishing Ltd Oxford, UK
PBDB	2021	Mind the outgroup and bare branches in total-evidence dating: a case study of pimpliform Darwin wasps (Hymenoptera, Ichneumonidae)					X											Spasojevic, Tamara; Broad, Gavin R; Sääksjärvi, Ilari E; Schwarz, Martin; Ito, Masato; Korenko, Stanislav; Klopfstein, Seraina;	Systematic biology	70	2	322-339	Oxford University Press
PBDB	2021	Fossilization potential of marine assemblages and environments								X								Shaw, Jack O; Briggs, Derek EG; Hull, Pincelli M;	Geology	49	3	258-262	GeoScienceWorld
PBDB	2021	MolluscDB: an integrated functional and evolutionary genomics database for the hyper-diverse animal phylum Mollusca														X		Liu, Fuyun; Li, Yuli; Yu, Hongwei; Zhang, Lingling; Hu, Jingjie; Bao, Zhenmin; Wang, Shi;	Nucleic Acids Research	49	D1	D988-D997	Oxford University Press
PBDB	2021	Phylogeny of Veneridae (Bivalvia) based on mitochondrial genomes					X											Wang, Yu; Yang, Yi; Liu, Hongyue; Kong, Lingfeng; Yu, Hong; Liu, Shikai; Li, Qi;	Zoologica Scripta	50	1	58-70
PBDB	2021	Cretaceous to Recent net continental uplift from paleobiological data: insights into sub-plate support							X							X		Fernandes, Victoria M; Roberts, Gareth G;	Bulletin	133	2024-05-06	1217-1236	Geological Society of America
PBDB	2021	New colonial acritarch Involusphaeridium gutschicki gen. et sp. nov. from the Lower Sappington Formation (Upper Famennian), western Montana, USA	X		X													Filipiak, Paweł; Kondas, Marcelina; di Pasquo, Mercedes; Rice, Beverly J; Doughty, P Ted; Grader, George W; Isaacson, Peter E;	Review of Palaeobotany and Palynology	284		104344	Elsevier
PBDB	2020	The rise of angiosperms pushed conifers to decline during global cooling		X														Condamine, Fabien L; Silvestro, Daniele; Koppelhus, Eva B; Antonelli, Alexandre;	Proceedings of the National Academy of Sciences	117	46	28867-28875	National Academy of Sciences
PBDB	2021	Ohlhoffiidae, a new Cretaceous family of basal parasitic wasps (Hymenoptera: Stephanoidea)			X													Jouault, Corentin; Rasnitsyn, Alexandr P; Perrichot, Vincent;	Cretaceous Research	117		104635	Academic Press
PBDB	2021	Large-scale spatial biostratinomic patterns along the Eastern Indian coasts: Identification of a generalized siliciclastic beach taphofacies applicable in analogues (paleo) environments								X				X	X			Mondal, Subhronil; Ghosh, Ripon; Chatterjee, Krishanu; Chakraborty, Hindolita;	Estuarine, Coastal and Shelf Science	249		107073	Academic Press
PBDB	2020	The Eomyidae in Asia: Biogeography, diversity and dispersals	X	X														Kimura, Yuri; Casanovas-Vilar, Isaac; Maridet, Olivier; Kalthoff, Daniela C; Mörs, Thomas; Tomida, Yukimitsu;	Fossil Imprint	76		181-200
PBDB	2020	Phylogenomic and morphological reevaluation of the bee tribes Biastini, Neolarrini, and Townsendiellini (Hymenoptera: Apidae) with description of three new species of Schwarzia			X	X												Bossert, Silas; Copeland, Robert S; Sless, Trevor JL; Branstetter, Michael G; Gillung, Jessica P; Brady, Seán G; Danforth, Bryan N; Policarová, Jana; Straka, Jakub;	Insect Systematics and Diversity	4	6	1	Oxford University Press US
PBDB	2021	Lagerstätte effect drives notosuchian palaeodiversity (Crocodyliformes, Notosuchia)		X						X								De Celis, A; Narváez, I; Arcucci, A; Ortega, F;	Historical Biology	33	11	3031-3040	Taylor & Francis
PBDB	2021	Pliocene and late Pleistocene (MIS 5e) decapod crustaceans from Santa Maria Island (Azores Archipelago: Central Atlantic): systematics, palaeoecology and palaeobiogeography			X			X										Hyžný, Matúš; Melo, Carlos S; Ramalho, Ricardo S; Cordeiro, Ricardo; Madeira, Patrícia; Baptista, Lara; Rebelo, A Cristina; Gómez, Cynthia; Uchman, Alfred; Johnson, Markes E;	Journal of Quaternary Science	36	1	91-109
PBDB	2021	Climatic drivers of latitudinal variation in Late Triassic tetrapod diversity		X														Dunne, Emma M; Farnsworth, Alexander; Greene, Sarah E; Lunt, Daniel J; Butler, Richard J;	Palaeontology	64	1	101-117
PBDB	2020	A new stem Orthoptera (Archaeorthoptera: Oedischioidea) from the Early Permian of the Saar-Nahe basin, southwest Germany			X													Nel, André; Poschmann, Markus J;	Geobios	63		47-52	Elsevier Masson
PBDB	2020	Paleofloristic diversity and paleoenvironmental interpretation of new Cisuralian localities in the south-central sector of the Anticlinorium of Huayacocotla, Hidalgo, Mexico		X					X									Velasco-de-León, María Patricia; Martínez, Erika Lourdes Ortiz; Carmona, Diego Enrique Lozano; Barragan, Miguel Angel Flores; Gil, Javier Arellano; Piña, Noé Santillán;	Geobios	63		53-66	Elsevier Masson
PBDB	2021	Phylogenomics reveals accelerated late Cretaceous diversification of bee flies (Diptera: Bombyliidae)		X														Li, Xuankun; Teasdale, Luisa C; Bayless, Keith M; Ellis, Allan G; Wiegmann, Brian M; Lamas, Carlos Jose E; Lambkin, Christine L; Evenhuis, Neal L; Nicholls, James A; Hartley, Diana;	Cladistics	37	3	276-297
PBDB	2021	Victims of ancient hyperthermal events herald the fates of marine clades and traits under global warming		X														Reddin, Carl J; Kocsis, Ádám T; Aberhan, Martin; Kiessling, Wolfgang;	Global Change Biology	27	4	868-878
PBDB	2020	Island Africa and vertebrate evolution: a review of data and working hypotheses															X	Rage*, Jean-Claude; Gheerbrant, Emmanuel;	Biological Consequences of Plate Tectonics: New Perspectives on Post-Gondwana Break-up–A Tribute to Ashok Sahni			251-264	Springer International Publishing Cham
PBDB	2021	The role of bioturbation-driven substrate disturbance in the Mesozoic brachiopod decline								X				X				Manojlovic, Marko; Clapham, Matthew E;	Paleobiology	47	1	86-100	Cambridge University Press New York, USA
PBDB	2021	Functional adaptive landscapes predict terrestrial capacity at the origin of limbs				X		X										Dickson, Blake V; Clack, Jennifer A; Smithson, Timothy R; Pierce, Stephanie E;	Nature	589	7841	242-245	Nature Publishing Group UK London
PBDB	2020	K-Pg Chondrichthyan assemblages from Maryland Paleobiogeographical significance and conservation needs		X														Gardner, Nicholas; Hintermeister, Mason; Morgan, Donald; Shell, Ryan; Van Vranken, Nathan;
PBDB	2020	Eco-morphological diversity of larvae of soldier flies and their closest relatives in deep time		X														Baranov, Viktor A; Wang, Yinan; Wedmann, Sonja; Haug, Joachim T;	PeerJ	8		e10356	PeerJ Inc.
PBDB	2021	Comparison of environmental inference approaches for ecometric analyses: Using hypsodonty to estimate precipitation							X									Short, Rachel A; Pinson, Katherine; Lawing, A Michelle;	Ecology and Evolution	11	1	587-598
PBDB	2021	Mapping paleocoastlines and continental flooding during the Phanerozoic							X		X							Kocsis, Ádám T; Scotese, Christopher R;	Earth-Science Reviews	213		103463	Elsevier
PBDB	2020	Dinosaur footprints from the Lower Cretaceous, Batá Formation, Colombia (South America), and the possible interchange of large ornithopods between southern Laurasia and northern Gondwana	X															Noè, Leslie F; Gómez–Pérez, Marcela; Rodríguez, José Vicente; Corrales–García, Alejandro; Caranton–Mateus, William G;	The Geology of Colombia	2		375-401
PBDB	2020	Impacts of speciation and extinction measured by an evolutionary decay clock		X														Hoyal Cuthill, Jennifer F; Guttenberg, Nicholas; Budd, Graham E;	Nature	588	7839	636-641	Nature Publishing Group UK London
PBDB	2021	A 27.5-My underlying periodicity detected in extinction episodes of non-marine tetrapods		X														Rampino, Michael R; Caldeira, Ken; Zhu, Yuhong;	Historical Biology	33	11	3084-3090	Taylor & Francis
PBDB	2021	A factor analysis approach to modelling the early diversification of terrestrial vegetation		X														Capel, E; Cleal, CJ; Gerrienne, Philippe; Servais, T; Cascales-Miñana, B;	Palaeogeography, Palaeoclimatology, Palaeoecology	566		110170	Elsevier
PBDB	2021	The effects of geographic range size and abundance on extinction during a time of “sluggish”’evolution	X														X	Casey, Michelle M; Saupe, Erin E; Lieberman, Bruce S;	Paleobiology	47	1	54-67	Cambridge University Press
PBDB	2020	Archosauriform footprints in the Lower Triassic of Western Alps and their role in understanding the effects of the Permian-Triassic hyperthermal						X			X							Petti, Fabio Massimo; Furrer, Heinz; Collo, Enrico; Martinetto, Edoardo; Bernardi, Massimo; Delfino, Massimo; Romano, Marco; Piazza, Michele;	PeerJ	8		e10522	PeerJ Inc.
PBDB	2020	The first representative of the archaeorthopteran family Eoblattidae in the Konservat Lagerstätte of Avion, France (Insecta: Polyneoptera)			X					X								Nel, André; Garrouste, Romain; Roques, Patrick;	Palaeoentomology	3	6	552–555-552–555
PBDB	2020	Rescuing a lost damsel: a revised identity for the extinct true bug Miocoris fagi (Heteroptera)			X													Swanson, Daniel R; HEADS, SAMW;	Palaeoentomology	3	6	597–606-597–606
PBDB	2020	Misfit micrelytrines: revised identities for two extinct true bugs (Heteroptera)			X													Swanson, Daniel R;	Palaeoentomology	3	6	546–551-546–551
PBDB	2021	Description of the first Neriidae (Insecta, Diptera) fossilized from Miocene amber of Simojovel, Chiapas, Mexico			X													Sepúlveda, Tatiana A; Gomes, Lucas RP;	Historical Biology	33	12	3297-3301	Taylor & Francis
PBDB	2020	The Dinosaur in the Living Room: A Proposal to Enable Academic Access to Fossils Discovered on Private Land										X				X		Mazurek, Sara K;	Fordham Intell. Prop. Media & Ent. LJ	31		272
PBDB	2020	The Late Jurassic sauropod dinosaur ‘Morosaurus’ agilis Marsh, 1889 reexamined and reinterpreted as a dicraeosaurid			X													Whitlock, John A; Mantilla, Jeffrey A Wilson;	Journal of Vertebrate Paleontology	40	6	e1780600	Taylor & Francis
PBDB	2021	Are insects heading toward their first mass extinction? Distinguishing turnover from crises in their fossil record		X														Schachat, Sandra R; Labandeira, Conrad C;	Annals of the Entomological Society of America	114	2	99-118	Oxford University Press US
PBDB	2021	Systematics and the unexpected high mitochondrial genetic divergence of Nelsonia goldmani (Rodentia: Cricetidae) from Mexican Highlands		X													X	León-Tapia, M Ángel; Cervantes, Fernando A;	Journal of Mammalian Evolution	28		939-951	Springer US
PBDB	2021	Palaeozoic stromatoporoids and chaetetids analysed using electron backscatter diffraction (EBSD); implications for original mineralogy and microstructure												X				Balthasar, Uwe; Kershaw, Stephen; Da Silva, Anne-Christine; Seuss, Barbara; Cusack, Maggie; Eichenseer, Kilian; Chung, Peter;	Facies	67		2024-01-18	Springer Berlin Heidelberg
PBDB	2021	Environmental drivers of body size evolution in crocodile-line archosaurs				X		X										Stockdale, Maximilian T; Benton, Michael J;	Communications Biology	4	1	38	Nature Publishing Group UK London
PBDB	2021	Biogeography a key influence on distal forelimb variation in horses through the Cenozoic	X			X												MacLaren, Jamie A;	Proceedings of the Royal Society B	288	1942	20202465	The Royal Society
PBDB	2021	Disentangling ecological and taphonomic signals in ancient food webs						X		X								Shaw, Jack O; Coco, Emily; Wootton, Kate; Daems, Dries; Gillreath-Brown, Andrew; Swain, Anshuman; Dunne, Jennifer A;	Paleobiology	47	3	385-401	Cambridge University Press
PBDB	2021	Rise and fall of† Pycnodontiformes: Diversity, competition and extinction of a successful fish clade		X														Cawley, John J; Marramà, Giuseppe; Carnevale, Giorgio; Villafaña, Jaime A; López‐Romero, Faviel A; Kriwet, Jürgen;	Ecology and Evolution	11	4	1769-1796
PBDB	2021	Biogeographic dating of phylogenetic divergence times using priors and processes	X				X											Landis, Michael J;	The Molecular Evolutionary Clock: Theory and Practice			135-155	Springer International Publishing Cham
PBDB	2021	Morphological conservatism of the family Naticidae (Gastropoda) through time: potential causes and consequences				X											X	Sharma, Neha; Mondal, Subhronil; Das, Shiladri S; Bose, Kanishka; Saha, Sandip;	Paleobiology	47	3	487-502	Cambridge University Press
PBDB	2021	Palaeoecology of tropical marine invertebrate assemblages from the Late Triassic of Misurina, Dolomites, Italy						X							X			Hausmann, Imelda M; Nutzel, Alexander; Roden, Vanessa Julie; Reich, Mike;	Acta Palaeontologica Polonica	66	1		-
PBDB	2021	Early Pliocene gastropod diversity from the central eastern Pacific Ocean, Mexico (Guerrero) and their paleogeographical interpretation		X					X									Gómez-Espinosa, Catalina; Ortíz-Jerónimo, Claudia Gabriela; Gío-Argaez, Frank Raúl; Flores de Dios, Luis Antonio; Talavera-Mendoza, Oscar;	Arabian Journal of Geosciences	14		2024-01-13	Springer International Publishing
PBDB	2021	A monotreme-like auditory apparatus in a Middle Jurassic haramiyidan				X												Wang, Junyou; Wible, John R; Guo, Bin; Shelley, Sarah L; Hu, Han; Bi, Shundong;	Nature	590	7845	279-283	Nature Publishing Group UK London
PBDB	2021	A draft genome assembly of Culex pipiens pallens (Diptera: Culicidae) using PacBio sequencing					X									X		Peng, Cheng; Qian, Zhang; Xinyu, Zhang; Qianqian, Le; Maoqing, Gong; Zhong, Zhang; Ruiling, Zhang;	Genome biology and evolution	13	3	evab005	Oxford University Press
PBDB	2021	Segmental series and size: clade-wide investigation of molar proportions reveals a major evolutionary allometry in the dentition of placental mammals				X											X	Billet, Guillaume; Bardin, Jérémie;	Systematic Biology	70	6	1101-1109	Oxford University Press
PBDB	2021	Mid-Cretaceous Burmese amber pelecinid wasps (Hymenoptera, Pelecinidae) support the hypothesis of an Asian origin of the family			X													Jouault, Corentin;	Annales de Paléontologie	107	1	102464	Elsevier
PBDB	2021	Trait-dependent dispersal in rails (Aves: Rallidae): Historical biogeography of a cosmopolitan bird clade	X															Garcia-R, Juan C; Matzke, Nicholas J;	Molecular Phylogenetics and Evolution	159		107106	Academic Press
PBDB	2021	Refining the marine reptile turnover at the Early–Middle Jurassic transition		X														Fischer, Valentin; Weis, Robert; Thuy, Ben;	PeerJ	9		e10647	PeerJ Inc.
PBDB	2021	Revision of Ostrea (Gigantostrea) gigantica Solander var. oligoplana Sacco and Ostrea (Ostrea) isseli Rovereto (Oligocene, Tertiary Piedmont Basin, NW Italy)			X													Bonci, Maria Cristina; Dagnino, Davide; Mandarino, Andrea; Mazzini, Aaron; Piazza, Michele;	Carnets Geol.	21	03	55-66	Association Carnets de Géologie, Madrid
PBDB	2021	Why aren't rabbits and hares larger?				X												Tomiya, Susumu; Miller, Lauren K;	Evolution	75	4	847-860	Blackwell Publishing Inc Malden, USA
PBDB	2021	Biogeography and genome size evolution of the oldest extant vascular plant genus, Equisetum (Equisetaceae)	X														X	Christenhusz, Maarten JM; Chase, Mark W; Fay, Michael F; Hidalgo, Oriane; Leitch, Ilia J; Pellicer, Jaume; Viruel, Juan;	Annals of Botany	127	5	681-695	Oxford University Press US
PBDB	2021	Evolutionary trends of body size and hypsodonty in notoungulates and their probable drivers				X											X	Solorzano, Andres; Nunez-Flores, Monica;	Palaeogeography, Palaeoclimatology, Palaeoecology	568		110306	Elsevier
PBDB	2021	Weltrichia xochitetlii sp. nov.(Bennettitales) from the Middle Jurassic of northwestern Oaxaca, Mexico: First paleobotanical evidence from the Tecomazúchil Formation			X										X			Lozano-Carmona, Diego E; Corro-Ortiz, Marcos Germán; Morales, René Luis; Velasco-de León, María Patricia;	Journal of South American Earth Sciences	108		103230	Pergamon
PBDB	2021	A synthesis of the Devonian wildfire record: Implications for paleogeography, fossil flora, and paleoclimate							X		X							Lu, Man; Ikejiri, Takehito; Lu, YueHan;	Palaeogeography, Palaeoclimatology, Palaeoecology	571		110321	Elsevier
PBDB	2021	Jaw shape and mechanical advantage are indicative of diet in Mesozoic mammals				X												Morales-García, Nuria Melisa; Gill, Pamela G; Janis, Christine M; Rayfield, Emily J;	Communications biology	4	1	242	Nature Publishing Group UK London
PBDB	2021	Comparative anatomy of the larvae of argid sawflies (Hymenoptera: Argidae): a phylogenetic approach				X	X											Malagon-Aldana, Leonardo A; Shinohara, Akihiko; Smith, David R; Vilhelmsen, Lars;	Organisms Diversity & Evolution	21	2	361-392	Springer Berlin Heidelberg
PBDB	2021	The preservation potential of terrestrial biogeographic patterns	X							X								Darroch, Simon AF; Fraser, Danielle; Casey, Michelle M;	Proceedings of the Royal Society B	288	1945	20202927	The Royal Society
PBDB	2021	The influence of juvenile dinosaurs on community structure and diversity						X										Schroeder, Katlin; Lyons, S Kathleen; Smith, Felisa A;	Science	371	6532	941-944	American Association for the Advancement of Science
PBDB	2021	Ecomorphological diversification of squamates in the Cretaceous						X										Herrera-Flores, Jorge A; Stubbs, Thomas L; Benton, Michael J;	Royal Society Open Science	8	3	201961	The Royal Society
PBDB	2020	Mesozoic gall midges (Diptera, Cecidomyioidea) with a description of a new genus and species from the Santonian amber of Taimyr (Ugolyak)			X													Fedotova, ZA; Perkovsky, EE;	Paleontological Journal	54		1400-1409	Pleiades Publishing
PBDB	2021	Palaeontology meets metacommunity ecology: the Maastrichtian dinosaur fossil record of North America as a case study						X										García‐Girón, Jorge; Heino, Jani; Alahuhta, Janne; Chiarenza, Alfio Alessandro; Brusatte, Stephen L;	Palaeontology	64	3	335-357
PBDB	2021	Paleobiology of a large mammal community from the late Pleistocene of Sonora, Mexico						X										Short, Rachel A; Emmert, Laura G; Famoso, Nicholas A; Martin, Jeff M; Mead, Jim I; Swift, Sandy L; Baez, Arturo;	Quaternary Research	102		247-259	Cambridge University Press
PBDB	2021	Gigantic scaphopods (Mollusca) from the Permian Akasaka Limestone, central Japan			X	X												Asato, Kaito; Kase, Tomoki;	Journal of Paleontology	95	4	748-762	Cambridge University Press
PBDB	2021	Wear patterns and dental functioning in an Early Cretaceous stegosaur from Yakutia, Eastern Russia				X		X										Skutschas, Pavel P; Gvozdkova, Vera A; Averianov, Alexander O; Lopatin, Alexey V; Martin, Thomas; Schellhorn, Rico; Kolosov, Petr N; Markova, Valentina D; Kolchanov, Veniamin V; Grigoriev, Dmitry V;	Plos one	16	3	e0248163	Public Library of Science San Francisco, CA USA
PBDB	2021	Intrahost speciations and host switches played an important role in the evolution of herpesviruses															X	Brito, Anderson F; Baele, Guy; Nahata, Kanika D; Grubaugh, Nathan D; Pinney, John W;	Virus Evolution	7	1	veab025	Oxford University Press
PBDB	2021	Genome size drives ecological breadth in Pomacentridae reef fishes					X											dos Santos, Ewerton Vieira; Martinez, Pablo Ariel; Souza, Gustavo; Jacobina, Uedson Pereira;	Journal of Experimental Marine Biology and Ecology	540		151544	Elsevier
PBDB	2021	An atlas of Phanerozoic paleogeographic maps: the seas come in and the seas go out							X							X		Scotese, Christopher R;	Annual Review of Earth and Planetary Sciences	49		679-728	Annual Reviews
PBDB	2021	Mitogenomic phylogeny of mud snails of the mostly Atlantic/Mediterranean genus Tritia (Gastropoda: Nassariidae)					X											Yang, Yi; Abalde, Samuel; Afonso, Carlos LM; Tenorio, Manuel J; Puillandre, Nicolas; Templado, Jose; Zardoya, Rafael;	Zoologica Scripta	50	5	571-591
PBDB	2021	The fossil record of Elateridae (Coleoptera: Elateroidea): Described species, current problems and future prospects			X											X		Kundrata, Robin; Packova, Gabriela; Prosvirov, Alexander S; Hoffmannova, Johana;	Insects	12	4	286	MDPI
PBDB	2021	Advances of sclerochronology research in the last decade														X		Peharda, Melita; Schoene, Bernd R; Black, Bryan A; Correge, Thierry;	Palaeogeography, Palaeoclimatology, Palaeoecology	570		110371	Elsevier
PBDB	2021	The First Cillaeinae (Coleoptera: Nitidulidae) Described from Amber			X													Powell, Gareth S; Cline, Andrew R;	Annales Zoologici	71	1	21-26	BioOne
PBDB	2021	An asynchronous Mesozoic marine revolution: the Cenozoic intensification of predation on echinoids						X										Petsios, Elizabeth; Portell, Roger W; Farrar, Lyndsey; Tennakoon, Shamindri; Grun, Tobias B; Kowalewski, Michal; Tyler, Carrie L;	Proceedings of the Royal Society B	288	1947	20210400	The Royal Society
PBDB	2021	Hearing from the ocean and into the river: the evolution of the inner ear of Platanistoidea (Cetacea: Odontoceti)				X												Viglino, Mariana; Gaetán, Maximiliano; Buono, Mónica R; Fordyce, R Ewan; Park, Travis;	Paleobiology	47	4	591-611	Cambridge University Press
PBDB	2021	New sphenodontian (Reptilia: Lepidosauria) from a novel Late Triassic paleobiota in western North America sheds light on the earliest radiation of herbivorous lepidosaurs		X	X													Kligman, Ben T; McClure, Warren C; Korbitz, Mark; Schumacher, Bruce A;	Journal of Paleontology	95	4	827-844	Cambridge University Press
PBDB	2021	LUCA to LECA, the Lucacene: A model for the gigayear delay from the first prokaryote to eukaryogenesis														X	X	Mikhailovsky, George E; Gordon, Richard;	Biosystems	205		104415	Elsevier
PBDB	2021	Dead clades walking are a pervasive macroevolutionary pattern		X												X		Barnes, B Davis; Sclafani, Judith A; Zaffos, Andrew;	Proceedings of the National Academy of Sciences	118	15	e2019208118	National Academy of Sciences
PBDB	2021	Fast post-mortem encrustation of razor shells: examples from the Irish Sea and palaeontological implications							X									Donovan, SK;	Proceedings of the Yorkshire Geological Society	63	4	pygs2021-003	The Geological Society of London
PBDB	2021	Carboniferous Manning Canyon Formation, northern Utah, USA: A carbonate-mud-dominated cyclothem motif recording the main onset of the late Paleozoic Ice Age									X			X	X			Ahern, Justin P; Fielding, Christopher R;	Sedimentary Geology	418		105903	Elsevier
PBDB	2021	Fossil bivalves and the sclerochronological reawakening														X		Moss, David K; Ivany, Linda C; Jones, Douglas S;	Paleobiology	47	4	551-573	Cambridge University Press
PBDB	2021	The impact of locomotion on the brain evolution of squirrels and close relatives															X	Bertrand, Ornella C; Püschel, Hans P; Schwab, Julia A; Silcox, Mary T; Brusatte, Stephen L;	Communications biology	4	1	460	Nature Publishing Group UK London
PBDB	2021	Late Pleistocene South American megafaunal extinctions associated with rise of Fishtail points and human population		X				X										Prates, Luciano; Perez, S Ivan;	Nature communications	12	1	2175	Nature Publishing Group UK London
PBDB	2021	Califrapana: a new genus of California and Bája California late Oligocene to early Miocene muricids previously attributed to the genus Rapana (Mollusca: Gastropoda: Muricidae)			X													Powell, II; Charles, L; Houart, Roland;	Paleobios	38	1
PBDB	2022	Carboniferous Blattinopsidae: revision of Klebsiella and new genus and species from Avion (Insecta, Paoliida)			X													Quispe, Laura; Roques, Patrick; Garrouste, Romain; Nel, André;	Historical biology	34	3	383-389	Taylor & Francis
PBDB	2021	Climate and biotic evolution during the Permian-Triassic transition in the temperate Northern Hemisphere, Kuznetsk Basin, Siberia, Russia						X			X							Davydov, VI; Karasev, EV; Nurgalieva, NG; Schmitz, MD; Budnikov, IV; Biakov, AS; Kuzina, DM; Silantiev, VV; Urazaeva, MN; Zharinova, VV;	Palaeogeography, Palaeoclimatology, Palaeoecology	573		110432	Elsevier
PBDB	2021	Was climatic cooling during the earliest Carboniferous driven by expansion of seed plants?									X							Chen, Bo; Chen, Jitao; Qie, Wenkun; Huang, Pu; He, Tianchen; Joachimski, Michael M; Regelous, Marcel; von Strandmann, Philip AE Pogge; Liu, Jiangsi; Wang, Xiangdong;	Earth and Planetary Science Letters	565		116953	Elsevier
PBDB	2021	Phylogeny of late Pleistocene and Holocene Bison species in Europe and north America					X											Zver, Lars; Toškan, Borut; Bužan, Elena;	Quaternary International	595		30-38	Pergamon
PBDB	2021	Gastropods from the Paso Hondo Formation (lower-middle Permian) of Chiapas, Mexico: Stratigraphical and paleobiogeographical considerations			X										X			Quiroz-Barroso, Sara A; Torres-Martínez, Miguel A; Sour-Tovar, Francisco;	Journal of South American Earth Sciences	110		103350	Pergamon
PBDB	2021	Early Miocene mollusc and fish biodiversity at the Proto-Mediterranean-Paratethys marine corridor		X														Koskeridou, Efterpi; Agiadi, Konstantina; Thivaiou, Danae;	EGU General Assembly Conference Abstracts			EGU21-2593
PBDB	2021	Towards quantifying the mass extinction debt of the Anthropocene		X														Spalding, Christopher; Hull, Pincelli M;	Proceedings of the Royal Society B	288	1949	20202332	The Royal Society
PBDB	2021	Burmagrilus cretacus gen. et sp. nov., the first Buprestidae from mid-Cretaceous Burmese amber			X													Jiang, Rixin; Song, Haitian; Zhang, Hongrui; Wang, Shuo;	Cretaceous Research	125		104866	Academic Press
PBDB	2021	Palaeoecological and palaeoenvironmental analyses of Cenomanian–early Turonian macrobenthic faunas from the northern Eastern Desert of Egypt						X										El-Sabbagh, Ahmed M; Nagm, Emad; Mansour, Ahmed S; El-Hedeny, Magdy M; Abdelaal, Abdelaal A; Mansour, Heba N; Rashwan, Mohamed A;	Cretaceous Research	125		104853	Academic Press
PBDB	2021	Hyloidichnus trackways with digit and tail drag traces from the Permian of Gonfaron (Var, France): new insights on the locomotion of captorhinomorph eureptiles			X	X												Logghe, Antoine; Mujal, Eudald; Marchetti, Lorenzo; Nel, A; Pouillon, J-M; Giner, S; Garrouste, R; Steyer, J-S;	Palaeogeography, Palaeoclimatology, Palaeoecology	573		110436	Elsevier
PBDB	2021	The first Cearachelyini (Pelomedusoides, Bothremydidae) turtle from the Upper Cretaceous of Patagonia, and an overview of the occurrence and diversity of Pelomedusoides in Patagonia			X													Maniel, Ignacio Jorge; de la Fuente, Marcelo Saul; Canale, Juan Ignacio;	Cretaceous Research	125		104869	Academic Press
PBDB	2021	Gondwana breakup under the ephemeral look							X							X		Gatti, Felipe Donateli; Salles, Frederico Falcão; Suter, Phillip John; Leite, Yuri Luiz Reis;	Journal of Zoological Systematics and Evolutionary Research	59	5	1028-1036
PBDB	2021	A high‐quality carabid genome assembly provides insights into beetle genome evolution and cold adaptation														X	X	Weng, Yi‐Ming; Francoeur, Charlotte B; Currie, Cameron R; Kavanaugh, David H; Schoville, Sean D;	Molecular Ecology Resources	21	6	2145-2165
PBDB	2021	The “state of art” of Mahanarva (Hemiptera: Cercopidae) research. An economically important New World spittlebug genus			X							X						Schöbel, Christian; Carvalho, Gervasio S;	Applied entomology and zoology	56		299-309	Springer Japan
PBDB	2021	Metabolic tradeoffs control biodiversity gradients through geological time		X				X										Boag, Thomas H; Gearty, William; Stockey, Richard G;	Current Biology	31	13	2906-2913. e3	Elsevier
PBDB	2021	Early Permian macroinvertebrate assemblages from the Siang and Subansiri districts, Arunachal Pradesh: Implications on the regional stratigraphy, palaeoenvironment, palaeoecology, and palaeobiogeography			X										X			Mondal, Subhronil; Mukherjee, Debahuti; Iangrai, Bashisha; Roy, Arindam; Sinha, Subhajit;	Journal of Earth System Science	130	2	87	Springer India New Delhi
PBDB	2021	The wing venation of a new fossil species, reconstructed using geometric morphometrics, adds to the rare fossil record of Triassic Gondwanian Odonata				X												Deregnaucourt, Isabelle; Bardin, Jérémie; Anderson, John M; Bethoux, Olivier;	Arthropod Structure & Development	63		101056	Elsevier
PBDB	2021	Brain size evolution in whales and dolphins: new data from fossil mysticetes				X											X	Mccurry, Matthew R; Marx, Felix G; Evans, Alistair R; Park, Travis; Pyenson, Nicholas D; Kohno, Naoki; Castiglione, Silvia; Fitzgerald, Erich MG;	Biological Journal of the Linnean Society	133	4	990-998	Oxford University Press UK
PBDB	2021	First insights into the evolution of neotropical anthomyiid flies (Diptera: Anthomyiidae)															X	Gomes, Lucas Roberto Pereira; Souza, Diego de Santana; de Carvalho, Claudio José Barros;	Systematics and Biodiversity	19	7	724-737	Taylor & Francis
PBDB	2021	New psocids (Psocodea: Prionoglarididae, Psyllipsocidae) from Cretaceous Burmese amber deposits			X													Jouault, Corentin; Yoshizawa, Kazunori; Hakim, Marina; Huang, Diying; Nel, André;	Cretaceous Research	126		104890	Academic Press
PBDB	2022	The first Palaeodictyoptera (Insecta) from the Carboniferous-Permian basin of Graissessac (France)			X													Logghe, Antoine; Garrouste, Romain; Steyer, Jean-Sebastien; Pouillon, Jean-Marc; Nel, Andre;	Historical biology	34	3	486-492	Taylor & Francis
PBDB	2021	Morphological traits of reef corals predict extinction risk but not conservation status		X		X						X						Raja, Nussaïbah B; Lauchstedt, Andreas; Pandolfi, John M; Kim, Sun W; Budd, Ann F; Kiessling, Wolfgang;	Global Ecology and Biogeography	30	8	1597-1608
PBDB	2021	A chromosome-level genome assembly of Ephestia elutella (Hübner, 1796)(Lepidoptera: Pyralidae)														X	X	Yan, Bin; Ou, Houding; Wei, Lan; Wang, Xiuqin; Yu, Xiaofei; Liu, Jianfeng; Yang, Maofa;	Genome Biology and Evolution	13	8	evab114	Oxford University Press
PBDB	2021	Ecological and biogeographic drivers of biodiversity cannot be resolved using clade age-richness data		X														Rabosky, Daniel L; Benson, Roger BJ;	Nature Communications	12	1	2945	Nature Publishing Group UK London
PBDB	2022	Neurovascular evidence for a co-occurrence of teeth and baleen in an Oligocene mysticete and the transition to filter-feeding in baleen whales															X	Ekdale, Eric G; Deméré, Thomas A;	Zoological Journal of the Linnean Society	194	2	395-415	Oxford University Press UK
PBDB	2021	Early Jurassic palaeoclimate in Southwest China and its implications for dinosaur fossil distribution									X							Shen, Huan; Zhang, Laiming; Wang, Chengshan; Amiot, Romain; Wang, Xu; Cui, Linlin; Song, Peng;	Geological Journal	56	12	6245-6258	John Wiley & Sons, Inc. Hoboken, USA
PBDB	2021	The earliest recorded fossil pelican, recovered from the late Eocene of Wadi Al-Hitan, Egypt			X													El Adli, Joseph J; Wilson Mantilla, Jeffrey A; Antar, Mohammed Sameh M; Gingerich, Philip D;	Journal of Vertebrate Paleontology	41	1	e1903910	Taylor & Francis
PBDB	2021	Endocranial morphology of a Middle Miocene South American dugongid and the neurosensorial evolution of sirenians				X												Kerber, Leonardo; Moraes–Santos, Heloísa;	Journal of Mammalian Evolution	28	3	661-678	Springer US New York
PBDB	2021	UPPER ORDOVICIAN AND SILURIAN GASTROPODS FROM OKLAHOMA			X													ROHR, DAVID M;	FOSSIL RECORD 7	82		341	New Mexico Museum of Natural History and Science
PBDB	2021	All genera of the world: Order† Lophioneurida—fossil out-groups of Thripida (Animalia: Arthropoda: Insecta)		X	X													ULITZKA, MANFRED R;	Megataxa	6	1	70–72-70–72
PBDB	2021	How many sabertooths? Reevaluating the number of carnivoran sabretooth lineages with total-evidence Bayesian techniques and a novel origin of the Miocene Nimravidae		X														Barrett, Paul Z; Hopkins, Samantha SB; Price, Samantha A;	Journal of Vertebrate Paleontology	41	1	e1923523	Taylor & Francis
PBDB	2021	Reevaluation of the holotypes of Koskinonodon princeps Branson and Mehl, 1929, and Borborophagus wyomingensis Branson and Mehl, 1929 (Temnospondyli, Metoposauridae)			X													Kufner, Aaron M; Gee, Bryan M;	Journal of Vertebrate Paleontology	41	1	e1922067	Taylor & Francis
PBDB	2021	Molecular phylogeny and historical biogeography of Apicotermitinae (Blattodea: Termitidae)	X				X											Romero Arias, Johanna; Boom, Arthur; Wang, Menglin; Clitheroe, Crystal; Šobotník, Jan; Stiblik, Petr; Bourguignon, Thomas; Roisin, Yves;	Systematic Entomology	46	3	741-756	Wiley Online Library
PBDB	2021	First record of a tomistomine crocodylian from Australia			X													Ristevski, Jorgo; Price, Gilbert J; Weisbecker, Vera; Salisbury, Steven W;	Scientific Reports	11	1	12158	Nature Publishing Group UK London
PBDB	2021	The queen conch mitogenome: Intra-and interspecific mitogenomic variability in Strombidae and phylogenetic considerations within the Hypsogastropoda					X										X	Machkour-M’Rabet, Salima; Hanes, Margaret M; Martínez-Noguez, Josué Jacob; Cruz-Medina, Jorge; García-De León, Francisco J;	Scientific Reports	11	1	11972	Nature Publishing Group UK London
PBDB	2021	Early amphibians evolved distinct vertebrae for habitat invasions				X												Carter, Aja Mia; Hsieh, S Tonia; Dodson, Peter; Sallan, Lauren;	Plos one	16	6	e0251983	Public Library of Science San Francisco, CA USA
PBDB	2021	Phytogeographic history of the tea family inferred through high-resolution phylogeny and fossils	X				X											Yan, Yujing; Davis, Charles C; Dimitrov, Dimitar; Wang, Zhiheng; Rahbek, Carsten; Borregaard, Michael Krabbe;	Systematic Biology	70	6	1256-1271	Oxford University Press
PBDB	2022	Empirical and methodological challenges to the model-based inference of diversification rates in extinct clades					X											Černý, David; Madzia, Daniel; Slater, Graham J;	Systematic Biology	71	1	153-171	Oxford University Press
PBDB	2021	How choosing random-walk model and network representation matters for flow-based community detection in hypergraphs		X												X		Eriksson, Anton; Edler, Daniel; Rojas, Alexis; de Domenico, Manlio; Rosvall, Martin;	Communications Physics	4	1	133	Nature Publishing Group UK London
PBDB	2021	A low diversity Sinuites gastropod community from the Floian, Early Ordovician, of South Wales						X							X			Ebbestad, Jan Ove R; Cope, John CW;	Acta Palaeontologica Polonica	66	2	319-335	Polska Akademia Nauk. Instytut Paleobiologii PAN
PBDB	2021	Total evidence phylogenetic analysis supports new morphological synapomorphies for Bovidae (Mammalia, Artiodactyla)					X											Calamari, Zachary T;	American Museum Novitates	2021	3970	1938-01-01	American Museum of Natural History
PBDB	2022	Carbonate shelf development and early Paleozoic benthic diversity in Baltica: a hierarchical diversity partitioning approach using brachiopod data												X	X			Penny, Amelia M; Hints, Olle; Kröger, Björn;	Paleobiology	48	1	44-64	Cambridge University Press New York, USA
PBDB	2021	Florivory of Early Cretaceous flowers by functionally diverse insects: implications for early angiosperm pollination				X		X										Xiao, Lifang; Labandeira, Conrad; Dilcher, David; Ren, Dong;	Proceedings of the Royal Society B	288	1953	20210320	The Royal Society
PBDB	2021	New theropod remains from the Late Jurassic Cañadón Calcáreo formation of Chubut, Argentina			X													Rauhut, Oliver WM; Pol, Diego;	Journal of South American Earth Sciences	111		103434	Pergamon
PBDB	2021	Deep-time biodiversity patterns and the dinosaurian fossil record of the Late Cretaceous Western Interior, North America		X														Maidment, Susannah CR; Dean, Christopher D; Mansergh, Robert I; Butler, Richard J;	Proceedings of the Royal Society B	288	1953	20210692	The Royal Society
PBDB	2021	Rates of geological processes												X	X	X		Gingerich, Philip D;	Earth-Science Reviews	220		103723	Elsevier
PBDB	2021	Presence of the ground sloth Valgipes bucklandi (Xenarthra, Folivora, Scelidotheriinae) in southern Uruguay during the Late Pleistocene: Ecological and biogeographical implications			X			X										Lobato, Carolina; Varela, Luciano; Tambusso, P Sebastián; Miño-Boilini, Ángel R; Clavijo, Lucía; Fariña, Richard A;	Quaternary International	601		104-115	Pergamon
PBDB	2022	The evolution of anteriorly directed molar occlusion in mammals				X											X	Grossnickle, David M; Weaver, Lucas N; Jäger, Kai RK; Schultz, Julia A;	Zoological Journal of the Linnean Society	194	2	349-365	Oxford University Press UK
PBDB	2021	Early Cambrian oceanic oxygenation and evolution of early animals: A critical review from the South China Craton							X								X	Li, Ziheng; Zhang, Min; Chen, Zhong-Qiang; Algeo, Thomas J; Zhao, Laishi; Zhang, Feifei;	Global and Planetary Change	204		103561	Elsevier
PBDB	2021	An Appalachian population of neochoristoderes (Diapsida, Choristodera) elucidated using fossil evidence and ecological niche modelling						X										Dudgeon, Thomas W; Landry, Zoe; Callahan, Wayne R; Mehling, Carl M; Ballwanz, Steven;	Palaeontology	64	5	629-643
PBDB	2021	The rise and fall of proboscidean ecological diversity				X											X	Cantalapiedra, Juan L; Sanisidro, Oscar; Zhang, Hanwen; Alberdi, Maria T; Prado, José L; Blanco, Fernando; Saarinen, Juha;	Nature Ecology & Evolution	5	9	1266-1272	Nature Publishing Group UK London
PBDB	2021	Ecological niche evolution, speciation, and feedback loops: Investigating factors promoting niche evolution in Ordovician brachiopods of eastern Laurentia						X										Purcell, Ceara KQ; Stigall, Alycia L;	Palaeogeography, Palaeoclimatology, Palaeoecology	578		110555	Elsevier
PBDB	2021	Palaeoecological patterns of change in marine invertebrate faunas across the end-Triassic mass extinction event: evidence from Larne, Northern Ireland						X										Opazo, L Felipe; Page, Kevin N;	Proceedings of the Geologists' Association	132	6	726-742	Elsevier
PBDB	2021	Updated diagnoses for the cricket family Trigonidiidae (Insecta: Orthoptera: Grylloidea) and its subfamilies (Trigonidiinae, Nemobiinae), with a review of the fossil record			X													Desutter-Grandcolas, Laure; Hugel, Sylvain; Nel, André; Warren, Ben H; Souza-Dias, Pedro; Chintauan-Marquier, Ioana C;	Zoologischer Anzeiger	294		80-91	Urban & Fischer
PBDB	2021	Review of the genus Burmomiles Fanti, Damgaard & Ellenberger from mid-Cretaceous Burmese amber (Coleoptera, Cantharidae)			X													Yang, Yuxia; Zhao, Wei; Geiser, Michael; Zhang, Weiwei; Bai, Ming; Liu, Haoyu;	Cretaceous Research	128		104961	Academic Press
PBDB	2021	Evolution of gigantism in right and bowhead whales (Cetacea: Mysticeti: Balaenidae)				X											X	Bisconti, Michelangelo; Pellegrino, Luca; Carnevale, Giorgio;	Biological Journal of the Linnean Society	134	2	498-524	Oxford University Press UK
PBDB	2021	Evolution of orbit size in toothed whales (Artiodactyla: Odontoceti)				X											X	Churchill, Morgan; Baltz, Colin;	Journal of Anatomy	239	6	1419-1437
PBDB	2021	Morphological diversity and disparity in trilobite cephala and the evolution of trilobite enrolment throughout the Palaeozoic				X											X	Suarez, Maria Gabriela; Esteve, Jorge;	Lethaia	54	5	752-761	Wiley
PBDB	2021	Thresholds of temperature change for mass extinctions		X							X							Song, Haijun; Kemp, David B; Tian, Li; Chu, Daoliang; Song, Huyue; Dai, Xu;	Nature communications	12	1	4694	Nature Publishing Group UK London
PBDB	2021	Proviviparus talbragarensis gen. et sp. nov., the first viviparid snail from the Late Jurassic of Australia			X													Frese, Michael; Ponder, Winston;	Alcheringa: An Australasian Journal of Palaeontology	45	3	344-353	Taylor & Francis
PBDB	2021	Macrobenthic community of a tropical bay system revisited: Historical changes in response to anthropogenic forcing						X				X						Dash, Bhagyashree; Rout, Sonali Sanghamitra; Lovaraju, Avvari; Kumar, Basuri Charan; Bharati, Adapa; Ganesh, Thiruchitrambalam; Satyanarayana, Behara; Raman, Akkur Vasudevan; Rakhesh, Madhusoodhanan; Raut, Dipti;	Marine pollution bulletin	171		112775	Pergamon
PBDB	2021	The first Jurassic theropod from the Sergi Formation, Jatobá Basin, Brazil			X													Bandeira, Kamila LN; Brum, Arthur S; Pêgas, Rodrigo V; SOUZA, LUCY G; Pereira, Paulo Victor Luiz GC; Pinheiro, Andre Eduardo P;	Anais da Academia Brasileira de Ciências	93			Academia Brasileira de Ciências
PBDB	2021	Gastropod biozonation for the Jurassic sediments of Kutch and Jaisalmer basins and its application in interbasinal correlation													X			Saha, Sandip; Das, Shiladri S; Mondal, Subhronil;	Mesozoic Stratigraphy of India: A Multi-Proxy Approach			333-372	Springer International Publishing
PBDB	2021	The scaly skin of the abelisaurid Carnotaurus sastrei (Theropoda: Ceratosauria) from the Upper Cretaceous of Patagonia				X												Hendrickx, Christophe; Bell, Phil R;	Cretaceous Research	128		104994	Academic Press
PBDB	2021	Increase in marine provinciality over the last 250 million years governed more by climate change than plate tectonics	X															Kocsis, Ádám T; Reddin, Carl J; Scotese, Christopher R; Valdes, Paul J; Kiessling, Wolfgang;	Proceedings of the Royal Society B	288	1957	20211342	The Royal Society
PBDB	2022	Permian–Triassic phylogenetic and morphologic evolution of rhynchonellide brachiopods		X														Guo, Zhen; Chen, Zhong-Qiang; Harper, David AT; Huang, Yuangeng;	Paleobiology	48	1	99-119	Cambridge University Press New York, USA
PBDB	2021	Incursion of tropically-distributed plant taxa into high latitudes during the middle Eocene warming event: Evidence from the Río Turbio Fm, Santa Cruz, Argentina	X															Fernandez, Damian A; Santamarina, Patricio E; Palazzesi, Luis; Tellería, María Cristina; Barreda, Viviana D;	Review of Palaeobotany and Palynology	295		104510	Elsevier
PBDB	2021	‘Dinosaur-bird’macroevolution, locomotor modules and the origins of flight				X											X	Nebreda, Sergio M; Hernandez Fernandez, Manuel; Marugan-Lobon, Jesus;	Journal of Iberian Geology	47	3	565-574	Springer International Publishing Cham
PBDB	2021	A possible brachiosaurid (Dinosauria, Sauropoda) from the mid-Cretaceous of northeastern China			X													Liao, Chun-Chi; Moore, Andrew; Jin, Changzhu; Yang, Tzu-Ruei; Shibata, Masateru; Jin, Feng; Wang, Bing; Jin, Dongchun; Guo, Yu; Xu, Xing;	PeerJ	9		e11957	PeerJ Inc.
PBDB	2021	First Jurassic representative of the extinct family Peleserphidae (Hymenoptera, Proctotrupoidea).			X													Rasnitsyn, Alexandr P;	Journal of Hymenoptera Research		84
PBDB	2021	Phylogeny, disparity and mass extinction response in the trilobite order Harpetida		X														Beech, James D; Lamsdell, James C;	Papers in Palaeontology	7	4	2205-2225
PBDB	2021	Strong support for a heterogeneous speciation decline model in Dinosauria: a response to claims made by Bonsor et al.(2020)		X													X	Sakamoto, Manabu; Benton, Michael J; Venditti, Chris;	Royal Society Open Science	8	8	202143	The Royal Society
PBDB	2021	Sustained high rates of morphological evolution during the rise of tetrapods				X											X	Simões, Tiago R; Pierce, Stephanie E;	Nature Ecology & Evolution	5	10	1403-1414	Nature Publishing Group UK London
PBDB	2021	High biogeographic and latitudinal variability in gastropod drilling predation on molluscs along the eastern Indian coast: Implications on the history of fossil record of drillholes	X					X										Mondal, Subhronil; Chakraborty, Hindolita; Saha, Sandip; Dey, Sahana; Sarkar, Deepjay;	PloS one	16	8	e0256685	Public Library of Science San Francisco, CA USA
PBDB	2021	An early burst in brachiopod evolution corresponding with significant climatic shifts during the Great Ordovician Biodiversification Event		X														Congreve, Curtis R; Patzkowsky, Mark E; Wagner, Peter J;	Proceedings of the Royal Society B	288	1958	20211450	The Royal Society
PBDB	2021	Deep-time climate legacies affect origination rates of marine genera		X							X							Mathes, Gregor H; Kiessling, Wolfgang; Steinbauer, Manuel J;	Proceedings of the National Academy of Sciences	118	36	e2105769118	National Academy of Sciences
PBDB	2022	A new baissopterid snakefly (Raphidioptera: Baissopteridae) from mid-Cretaceous amber of northern Myanmar			X													Jouault, Corentin; Engel, Michael S; Nel, André;	Cretaceous Research	129		105028	Academic Press
PBDB	2021	Phanerozoic parasitism and marine metazoan diversity: dilution versus amplification		X				X										De Baets, Kenneth; Huntley, John Warren; Scarponi, Daniele; Klompmaker, Adiël A; Skawina, Aleksandra;	Philosophical Transactions of the Royal Society B	376	1837	20200366	The Royal Society
PBDB	2021	A taxonomic approach on diagnostic characters used to define new pterosaur taxa and an estimation of pterosaur diversity		X	X													Fernandes, Denis Luiz; Nunes, Ivan; Costa, Fabiana R;	Anais da Academia Brasileira de Ciências	93		e20201568	Academia Brasileira de Ciências
PBDB	2022	Macroevolutionary ecomorphology of the Carnivora skull: adaptations and constraints in the extant species				X		X										Meloro, Carlo; Tamagnini, Davide;	Zoological Journal of the Linnean Society	196	3	1054-1068	Oxford University Press UK
PBDB	2021	New spinosaurids from the Wessex Formation (Early Cretaceous, UK) and the European origins of Spinosauridae			X													Barker, Chris T; Hone, David WE; Naish, Darren; Cau, Andrea; Lockwood, Jeremy AF; Foster, Brian; Clarkin, Claire E; Schneider, Philipp; Gostling, Neil J;	Scientific Reports	11	1	19340	Nature Publishing Group UK London
PBDB	2021	The palaeogeographical impact on the biodiversity of marine faunas during the Ordovician radiations	X															Harper, David AT; Cascales-Miñana, Borja; Kroeck, David M; Servais, Thomas;	Global and Planetary Change	207		103665	Elsevier
PBDB	2021	Decreasing Phanerozoic extinction intensity as a consequence of Earth surface oxygenation and metazoan ecophysiology		X					X									Stockey, Richard G; Pohl, Alexandre; Ridgwell, Andy; Finnegan, Seth; Sperling, Erik A;	Proceedings of the National Academy of Sciences	118	41	e2101900118	National Academy of Sciences
PBDB	2021	Mass extinctions alter extinction and origination dynamics with respect to body size		X				X										Monarrez, Pedro M; Heim, Noel A; Payne, Jonathan L;	Proceedings of the Royal Society B	288	1960	20211681	The Royal Society
PBDB	2021	The complete mitogenome of the European mantis, Mantis religiosa, from Italy: implications for the origin of North American mantis population														X	X	Luchetti, Andrea; Ometto, Lino; Rota-Stabelli, Omar;	Bulletin of Insectology	74	2	253-257
PBDB	2021	Freeze tolerance influenced forest cover and hydrology during the Pennsylvanian						X	X									Matthaeus, William J; Macarewich, Sophia I; Richey, Jon D; Wilson, Jonathan P; McElwain, Jennifer C; Montañez, Isabel P; DiMichele, William A; Hren, Michael T; Poulsen, Christopher J; White, Joseph D;	Proceedings of the National Academy of Sciences	118	42	e2025227118	National Academy of Sciences
PBDB	2021	Biotic and palaeoecological variations in the Permian-Triassic boundary microbialite (Xiejiacao, South China): Implication for a two-phase ecological crisis in microbialite ecosystems						X										Su, Chunmei; Chen, Zhong-Qiang; Wang, Xue; Wu, Siqi; Guo, Zhen;	Global and Planetary Change	207		103679	Elsevier
PBDB	2022	Lygodium with in situ spores from the middle Miocene of Southeast China and its paleoclimatic implication									X				X			Wang, Zixi; Shi, Gongle; Sun, Bainian; Dong, Chong; Yin, Suxin; Wu, Xieting;	Review of Palaeobotany and Palynology	296		104545	Elsevier
PBDB	2021	Tooth enamel microstructure in North American Phytosauria (Diapsida: Archosauriformes): Implications for biogeography and ecology of a Late Triassic clade of crocodylian-like predators				X												Hoffman, Devin; Miller-Camp, Jess; Heckert, Andrew;	Palaeontologia Electronica	24	3		Coquina Press
PBDB	2021	The fauna of a Danian fossil Conservation Lagerstätten from the cold-water coral mound complex at Faxe, Denmark		X											X			Lauridsen, BW; Bjerager, M;	Palaeogeography, Palaeoclimatology, Palaeoecology	584		110700	Elsevier
PBDB	2021	Middle Miocene (∼ 14 Ma) and late Miocene (∼ 6 Ma) paleogeographic boundary conditions							X									He, Zhilin; Zhang, Zhongshi; Guo, Zhengtang; Scotese, Christopher R; Deng, Chenglong;	Paleoceanography and Paleoclimatology	36	11	e2021PA004298
PBDB	2021	Earliest evidence of herd-living and age segregation amongst dinosaurs						X										Pol, Diego; Mancuso, Adriana C; Smith, Roger MH; Marsicano, Claudia A; Ramezani, Jahandar; Cerda, Ignacio A; Otero, Alejandro; Fernandez, Vincent;	Scientific reports	11	1	20023	Nature Publishing Group UK London
PBDB	2021	Chromosome-level genome assembly of Nephotettix cincticeps (Uhler, 1896)(Hemiptera: Cicadellidae: Deltocephalinae)														X	X	Yan, Bin; Yu, Xiaofei; Dai, Renhuai; Li, Zizhong; Yang, Maofa;	Genome Biology and Evolution	13	11	evab236	Oxford University Press
PBDB	2022	The Fossil Record of Tapirs (Mammalia: Perissodactyla: Tapiridae) in Greece			X			X										Tsoukala, Evangelia;	Fossil Vertebrates of Greece Vol. 2: Laurasiatherians, Artiodactyles, Perissodactyles, Carnivorans, and Island Endemics			403-407	Springer International Publishing
PBDB	2022	The Fossil Record of Percrocutids (Mammalia: Carnivora: Percrocutidae) in Greece			X			X										Koufos, George D;	Fossil Vertebrates of Greece Vol. 2: Laurasiatherians, Artiodactyles, Perissodactyles, Carnivorans, and Island Endemics			547-553	Springer International Publishing
PBDB	2022	The Fossil Record of Ailurids (Mammalia: Carnivora: Ailuridae) in Greece			X			X										Koufos, George D;	Fossil Vertebrates of Greece Vol. 2: Laurasiatherians, Artiodactyles, Perissodactyles, Carnivorans, and Island Endemics			629-633	Springer International Publishing
PBDB	2022	The Fossil Record of Mephitids (Mammalia: Carnivora: Mephitidae) in Greece			X			X										Koufos, George D;	Fossil Vertebrates of Greece Vol. 2: Laurasiatherians, Artiodactyles, Perissodactyles, Carnivorans, and Island Endemics			635-639	Springer International Publishing
PBDB	2022	The Fossil Record of Anthracotheres (Mammalia: Artiodactyla: Hippopotamoidea) in Greece			X			X										Kostopoulos, Dimitris S;	Fossil Vertebrates of Greece Vol. 2: Laurasiatherians, Artiodactyles, Perissodactyles, Carnivorans, and Island Endemics			271-280	Springer International Publishing
PBDB	2022	The Fossil Record of Viverrids (Mammalia: Carnivora: Viverridae) in Greece			X			X										Koufos, George D;	Fossil Vertebrates of Greece Vol. 2: Laurasiatherians, Artiodactyles, Perissodactyles, Carnivorans, and Island Endemics			541-545	Springer International Publishing
PBDB	2022	The fossil record of canids (Mammalia: Carnivora: Canidae) in Greece			X			X										Koufos, George D;	Fossil Vertebrates of Greece Vol. 2: Laurasiatherians, Artiodactyles, Perissodactyles, Carnivorans, and Island Endemics			577-594	Springer International Publishing
PBDB	2022	The fossil record of mustelids (Mammalia: Carnivora: Mustelidae) in Greece			X			X										Koufos, George D;	Fossil Vertebrates of Greece Vol. 2: Laurasiatherians, Artiodactyles, Perissodactyles, Carnivorans, and Island Endemics			641-659	Springer International Publishing
PBDB	2022	The fossil record of giraffes (Mammalia: Giraffidae) in Greece			X			X										Iliopoulos, George; Roussiakis, Socrates;	Fossil Vertebrates of Greece Vol. 2: Laurasiatherians, Artiodactyles, Perissodactyles, Carnivorans, and Island Endemics			301-333	Springer International Publishing
PBDB	2022	The fossil record of chalicotheres (Mammalia: Perissodactyla: Chalicotheriidae) in Greece			X			X										Tsoukala, Evangelia;	Fossil Vertebrates of Greece Vol. 2: Laurasiatherians, Artiodactyles, Perissodactyles, Carnivorans, and Island Endemics			501-517	Springer International Publishing
PBDB	2022	The fossil record of felids (Mammalia: Carnivora: Felidae) in Greece			X			X										Koufos, George D;	Fossil Vertebrates of Greece Vol. 2: Laurasiatherians, Artiodactyles, Perissodactyles, Carnivorans, and Island Endemics			519-539	Springer International Publishing
PBDB	2022	The fossil record of bats (Mammalia: Chiroptera) in Greece			X			X										Piskoulis, Pavlos; Chatzopoulou, Katerina;	Fossil Vertebrates of Greece Vol. 2: Laurasiatherians, Artiodactyles, Perissodactyles, Carnivorans, and Island Endemics			93-111	Springer International Publishing
PBDB	2022	The fossil record of rhinocerotids (Mammalia: Perissodactyla: Rhinocerotidae) in Greece			X			X										Giaourtsakis, Ioannis X;	Fossil Vertebrates of Greece Vol. 2: Laurasiatherians, Artiodactyles, Perissodactyles, Carnivorans, and Island Endemics			409-500	Springer International Publishing
PBDB	2022	The fossil record of insectivores (Mammalia: Eulipotyphla) in Greece			X			X										Vasileiadou, Katerina; Doukas, Constantin S;	Fossil Vertebrates of Greece Vol. 2: Laurasiatherians, Artiodactyles, Perissodactyles, Carnivorans, and Island Endemics			33-92	Springer International Publishing
PBDB	2022	The fossil record of hyaenids (Mammalia: Carnivora: Hyaenidae) in Greece			X			X										Koufos, George D;	Fossil Vertebrates of Greece Vol. 2: Laurasiatherians, Artiodactyles, Perissodactyles, Carnivorans, and Island Endemics			555-576	Springer International Publishing
PBDB	2022	The fossil record of bovids (Mammalia: Artiodactyla: Ruminantia: Pecora: Bovidae) in Greece			X			X										Kostopoulos, Dimitris S;	Fossil Vertebrates of Greece Vol. 2: Laurasiatherians, Artiodactyles, Perissodactyles, Carnivorans, and Island Endemics			113-203	Springer International Publishing
PBDB	2022	The Fossil Record of Tragulids (Mammalia: Artiodactyla: Tragulidae) in Greece			X			X										Roussiakis, Socrates;	Fossil Vertebrates of Greece Vol. 2: Laurasiatherians, Artiodactyles, Perissodactyles, Carnivorans, and Island Endemics			335-350	Springer International Publishing
PBDB	2022	The fossil record of continental hippopotamids (Mammalia: Artiodactyla: Hippopotamidae) in Greece			X			X										Athanassiou, Athanassios;	Fossil Vertebrates of Greece Vol. 2: Laurasiatherians, Artiodactyles, Perissodactyles, Carnivorans, and Island Endemics			281-299	Springer International Publishing
PBDB	2022	The fossil record of equids (Mammalia: Perissodactyla: Equidae) in Greece			X			X										Koufos, George D; Vlachou, Theodora D; Gkeme, Anastasia G;	Fossil vertebrates of Greece Vol. 2: Laurasiatherians, artiodactyles, perissodactyles, carnivorans, and island endemics			351-401	Springer International Publishing
PBDB	2022	The Fossil Record of Suoids (Mammalia: Artiodactyla: Suoidae) in Greece			X			X										Kostopoulos, Dimitris S; Sylvestrou, Ioanna;	Fossil Vertebrates of Greece Vol. 2: Laurasiatherians, Artiodactyles, Perissodactyles, Carnivorans, and Island Endemics			249-269	Springer International Publishing
PBDB	2022	The Fossil Record of Bears (Mammalia: Carnivora: Ursidae) in Greece			X			X										Pappa, Spyridoula; Tsoukala, Evangelia;	Fossil Vertebrates of Greece Vol. 2: Laurasiatherians, Artiodactyles, Perissodactyles, Carnivorans, and Island Endemics			595-627	Springer International Publishing
PBDB	2022	The fossil record of continental fossil deer (Mammalia: Artiodactyla: Cervidae) in Greece			X			X										Athanassiou, Athanassios;	Fossil Vertebrates of Greece Vol. 2: Laurasiatherians, Artiodactyles, Perissodactyles, Carnivorans, and Island Endemics			205-247	Springer International Publishing
PBDB	2022	Biogeographic, stratigraphic, and environmental distribution of Basilosaurus (Mammalia, Cetacea) in North America with a review of the late Eocene shoreline in the southeastern coastal plain		X				X										Smith, Kathlyn M; Hastings, Alexander K; Bebej, Ryan M; Uhen, Mark D;	Journal of Paleontology	96	2	439-451	Cambridge University Press New York, USA
PBDB	2021	Evolution of a high latitude high-energy beach system (Maastrichtian–Eocene, Magallanes/Austral Basin, Chilean Patagonia)							X					X				Manríquez, Leslie ME; Lavina, Ernesto L; Netto, Renata Guimaraes; Horodyski, Rodrigo Scalise; Leppe, Marcelo;	Sedimentary Geology	426		106026	Elsevier
PBDB	2022	Size-driven preservational and macroecological biases in the latest Maastrichtian terrestrial vertebrate assemblages of North America								X								Brown, Caleb M; Campione, Nicolás E; Mantilla, Gregory P Wilson; Evans, David C;	Paleobiology	48	2	210-238	Cambridge University Press
PBDB	2021	Draft genome of the blister beetle, Epicauta chinensis														X	X	Tian, Xing; Su, Xinxin; Li, Chenjing; Zhou, Yifei; Li, Shuying; Guo, Jiamin; Fan, Qiqi; Lü, Shumin; Zhang, Yalin;	International Journal of Biological Macromolecules	193		1694-1706	Elsevier
PBDB	2022	Sawflies out of Gondwana: phylogenetics and biogeography of Argidae (Hymenoptera)	X				X											Malagón‐Aldana, Leonardo A; Jensen, Arn R; Smith, David R; Shinohara, Akihiko; Vilhelmsen, Lars;	Systematic Entomology	47	1	231-258	Blackwell Publishing Ltd Oxford, UK
PBDB	2022	Validating marine Devonian biogeography: a study in bioregionalization	X															Dowding, Elizabeth M; Ebach, Malte C; Mavrodiev, Evgeny V;	Palaeontology	65	1	e12578
PBDB	2022	The termite genus Glyptotermes (Isoptera: Kalotermitidae) in Miocene amber from Ethiopia			X													Bouju, Valentine; Jouault, Corentin; Perrichot, Vincent;	Journal of Paleontology	96	2	387-393	Cambridge University Press New York, USA
PBDB	2022	Fossil evidence that increased wildfire activity occurs in tandem with periods of global warming in Earth's past							X		X							Baker, Sarah J;	Earth-Science Reviews	224		103871	Elsevier
PBDB	2022	Appearance and disappearance rates of Phanerozoic marine animal paleocommunities						X										Muscente, AD; Martindale, Rowan C; Prabhu, Anirudh; Ma, Xiaogang; Fox, Peter; Hazen, Robert M; Knoll, Andrew H;	Geology	50	3	341-345	Geological Society of America
PBDB	2021	A new family and two new genera from Avion, Northern France, confirm the high Moscovian (late Carboniferous) diversity of the insect superorder Archaeorthoptera			X													Nel, André; Roques, Patrick;	Acta Palaeontologica Polonica	66	4	879-884	Polska Akademia Nauk, Instytut Paleobiologii
PBDB	2022	Tetrapod turnover during the Permo-Triassic transition explained by temperature change		X														Liu, Jun; Abdala, Fernando; Angielczyk, Kenneth D; Sidor, Christian A;	Earth-Science Reviews	224		103886	Elsevier
PBDB	2022	The hominin fossil record from Greece			X			X										Harvati, Katerina;	Fossil Vertebrates of Greece Vol. 1: Basal vertebrates, Amphibians, Reptiles, Afrotherians, Glires, and Primates			669-688	Springer International Publishing
PBDB	2022	The Fossil Record of Crocodylians (Reptilia: Crocodylia) in Greece			X			X										Georgalis, Georgios L; Delfino, Massimo;	Fossil Vertebrates of Greece Vol. 1: Basal vertebrates, Amphibians, Reptiles, Afrotherians, Glires, and Primates			237-243	Springer International Publishing
PBDB	2021	The fossil record of hares, rabbits, and pikas (Mammalia: Lagomorpha) in Greece			X			X										Vasileiadou, Katerina; Sylvestrou, Ioanna;	Fossil Vertebrates of Greece Vol. 1: Basal vertebrates, Amphibians, Reptiles, Afrotherians, Glires, and Primates			611-637	Springer International Publishing Cham
PBDB	2021	The Fossil Record of Hyraxes (Mammalia: Hyracoidea: Pliohyracidae) in Greece			X			X										Koufos, George D;	Fossil Vertebrates of Greece Vol. 1: Basal vertebrates, Amphibians, Reptiles, Afrotherians, Glires, and Primates			291-297	Springer International Publishing Cham
PBDB	2022	The fossil record of turtles and tortoises (Reptilia: Testudines) in Greece			X			X										Vlachos, Evangelos;	Fossil Vertebrates of Greece Vol. 1: Basal vertebrates, Amphibians, Reptiles, Afrotherians, Glires, and Primates			245-281	Springer International Publishing
PBDB	2021	The Fossil Record of Aardvarks (Mammalia: Tubulidentata: Orycteropodidae) in Greece			X			X										Koufos, George D;	Fossil Vertebrates of Greece Vol. 1: Basal vertebrates, Amphibians, Reptiles, Afrotherians, Glires, and Primates			283-290	Springer International Publishing Cham
PBDB	2022	The fossil record of sea cows (Mammalia: Sirenia) in Greece			X			X										Iliopoulos, George; Svana, Kaliana; Roussiakis, Socrates;	Fossil Vertebrates of Greece Vol. 1: Basal vertebrates, Amphibians, Reptiles, Afrotherians, Glires, and Primates			393-405	Springer International Publishing
PBDB	2021	The fossil record of the Miocene hominoids (Mammalia: Primates: Hominoidea) in Greece			X			X										Koufos, George D;	Fossil Vertebrates of Greece Vol. 1: Basal vertebrates, Amphibians, Reptiles, Afrotherians, Glires, and Primates			657-668	Springer International Publishing Cham
PBDB	2022	The fossil record of amphibians (Amphibia: Urodela and Anura) in Greece			X			X										Delfino, Massimo; Georgalis, Georgios L;	Fossil Vertebrates of Greece Vol. 1: Basal vertebrates, Amphibians, Reptiles, Afrotherians, Glires, and Primates			185-203	Springer International Publishing
PBDB	2022	The fossil record of the old world monkeys (Mammalia: Primates: Cercopithecidae) in Greece			X			X										Koufos, George D;	Fossil Vertebrates of Greece Vol. 1: Basal vertebrates, Amphibians, Reptiles, Afrotherians, Glires, and Primates			639-655	Springer International Publishing
PBDB	2022	The fossil record of ray-finned fishes (Actinopterygii) in Greece			X			X										Argyriou, Thodoris;	Fossil Vertebrates of Greece Vol. 1: Basal vertebrates, Amphibians, Reptiles, Afrotherians, Glires, and Primates			91-142	Springer International Publishing
PBDB	2021	The fossil otolith record of fishes (Vertebrata: Teleostei) in Greece			X			X										Agiadi, Konstantina;	Fossil Vertebrates of Greece Vol. 1: Basal vertebrates, Amphibians, Reptiles, Afrotherians, Glires, and Primates			143-183	Springer International Publishing Cham
PBDB	2022	The Fossil Record of the Neogene Proboscidea (Mammalia) in Greece			X			X										Konidaris, George E; Tsoukala, Evangelia;	Fossil Vertebrates of Greece Vol. 1: Basal vertebrates, Amphibians, Reptiles, Afrotherians, Glires, and Primates			299-344	Springer International Publishing
PBDB	2022	The fossil record of lizards and snakes (Reptilia: Squamata) in Greece			X			X										Georgalis, Georgios L; Delfino, Massimo;	Fossil Vertebrates of Greece Vol. 1: Basal vertebrates, Amphibians, Reptiles, Afrotherians, Glires, and Primates			205-235	Springer International Publishing
PBDB	2021	New Blattinopsidae (Insecta: Blattinopsida) in the Permian of the Pechora Basin (Komi Republic, Russia) in the context of landscape and vegetation evolution			X			X										Aristov, DS; Rasnitsyn, AP; Naugolnykh, SV;	Paleontological Journal	55	6	641-649	Pleiades Publishing
PBDB	2022	Paleoecology of a Lower Cretaceous (lower Albian) marine community of Cerro de Oro, central Sonora, Mexico						X										Velázquez-Heras, Jesús E; Castillo-Gámez, Reyna A; Monreal, Rogelio; Cuen-Romero, Francisco J; Enríquez-Ocaña, Luis F; Buitrón-Sánchez, Blanca E;	Journal of South American Earth Sciences	113		103667	Pergamon
PBDB	2021	Past ecosystems drive the evolution of the early diverged Symphyta (Hymenoptera: Xyelidae) since the earliest Eocene						X										Jouault, Corentin; Aase, Arvid; Nel, André;	Fossil Record	24	2	379-393	Copernicus Publications Göttingen, Germany
PBDB	2022	Climatic constraints on the biogeographic history of Mesozoic dinosaurs	X															Chiarenza, Alfio Alessandro; Mannion, Philip D; Farnsworth, Alex; Carrano, Matthew T; Varela, Sara;	Current Biology	32	3	570-585. e3	Elsevier
PBDB	2021	A review of the fossil taxa originally assigned to Pyrrhocoridae (Hemiptera: Heteroptera).			X													Kment, Petr;	Zootaxa	5081	4	579-586
PBDB	2021	Moulting Patterns in Trilobites from the Devonian of Paraná Basin				X												Piccoli, Ariane Daniele; Carbonaro, Fábio Augusto; Sousa, Felipe Nascimento; Ghilardi, Renato Pirani;	Terr@ Plural	15		2024-01-08
PBDB	2022	A species-level timeline of mammal evolution integrating phylogenomic data					X										X	Álvarez-Carretero, Sandra; Tamuri, Asif U; Battini, Matteo; Nascimento, Fabrícia F; Carlisle, Emily; Asher, Robert J; Yang, Ziheng; Donoghue, Philip CJ; Dos Reis, Mario;	Nature	602	7896	263-267	Nature Publishing Group UK London
PBDB	2021	Dimensions of Sedimentary Lithotopes and Taxonomies of Fishes			X									X				Wilkinson, Bruce H; Drummond, Carl N; Ivany, Linda C;
PBDB	2021	Accelerated mass extinction in an isolated biota during Late Devonian climate changes		X				X										Pier, Jaleigh Q; Brisson, Sarah K; Beard, J Andrew; Hren, Michael T; Bush, Andrew M;	Scientific Reports	11	1	24366	Nature Publishing Group UK London
PBDB	2022	Palaeoecology of Late Triassic marine assemblages from the proto-Atlantic Basin (Ayamonte, SW Spain)						X										Santos, Ana; Popovic, Nevena; Mayoral, Eduardo;	Proceedings of the Geologists' Association	133	1	47-66	Elsevier
PBDB	2021	Blood to molecules: the fossil record of blood and its constituents														X		Greenwalt, Dale;	The Evolution and Fossil Record of Parasitism: Coevolution and Paleoparasitological Techniques			377-416	Springer International Publishing
PBDB	2021	Biodiversity and Host–Parasite (Co) Extinction						X										van Dijk, Jeroen; De Baets, Kenneth;	The evolution and fossil record of parasitism: coevolution and paleoparasitological techniques			75-97	Springer International Publishing
PBDB	2022	New insights into the enigmatic Cretaceous family Spathiopterygidae (Hymenoptera: Diaprioidea)			X													Santer, Maxime; Álvarez-Parra, Sergio; Nel, André; Peñalver, Enrique; Delclòs, Xavier;	Cretaceous Research	133		105128	Academic Press
PBDB	2022	Molecular approaches reveal speciation between red-and blue-flowered plants in the Mediterranean Lysimachia arvensis and L. monelli (Primulaceae)														X		Jiménez-López, Francisco Javier; Viruel, Juan; Arista, Montserrat; Ortiz, Pedro L; Talavera, María;	Botanical Journal of the Linnean Society	199	2	557-577	Oxford University Press UK
PBDB	2022	Diversification dynamics of cheilostome bryozoans based on a Bayesian analysis of the fossil record		X														Moharrek, Farideh; Taylor, Paul D; Silvestro, Daniele; Jenkins, Helen L; Gordon, Dennis P; Waeschenbach, Andrea;	Palaeontology	65	1	e12586
PBDB	2023	Assessing the diversity of hidden dental morphology in Hyperodapedontinae rhynchosaurs (Archosauromorpha, Rhynchosauria)				X												Scartezini, Caio A; Soares, Marina Bento;	Historical Biology	35	1	58-73	Taylor & Francis
PBDB	2022	The Artinskian Warming Event: an Euramerican change in climate and the terrestrial biota during the early Permian									X							Marchetti, Lorenzo; Forte, Giuseppa; Kustatscher, Evelyn; DiMichele, William A; Lucas, Spencer G; Roghi, Guido; Juncal, Manuel A; Hartkopf-Fröder, Christoph; Krainer, Karl; Morelli, Corrado;	Earth-Science Reviews	226		103922	Elsevier
PBDB	2022	Miniaturization during a Silurian environmental crisis generated the modern brittle star body plan															X	Thuy, Ben; Eriksson, Mats E; Kutscher, Manfred; Lindgren, Johan; Numberger-Thuy, Lea D; Wright, David F;	Communications Biology	5	1	14	Nature Publishing Group UK London
PBDB	2022	A new mid-Cretaceous fossil genus of stonefly (Plecoptera: Perlidae) from the Burmese amber			X													Jouault, Corentin; Legendre, Frédéric; Condamine, Fabien L; Pouillon, Jean-Marc; Nel, Andre;	Cretaceous Research	133		105138	Academic Press
PBDB	2022	Magnetostratigraphic age control of the timing of tectonic deformation and the shifting depositional environments in the Dezful Embayment, Iran														X		Sun, Jimin; Sheykh, Morteza; Windley, Brian F; Talebian, Morteza; Cao, Mengmeng; Ahmadi, Nahid; Sha, Jingeng;	Tectonics	41	1	e2021TC006881
PBDB	2023	Sagittal crest morphology decoupled from relative bite performance in Pleistocene tapirs (Perissodactyla: Tapiridae)				X												Van Linden, Lisa; Stoops, Kim; Dumba, Larissa CCS; Cozzuol, Mario A; Maclaren, Jamie A;	Integrative Zoology	18	2	254-277
PBDB	2022	Insect herbivory on Catula gettyi gen. et sp. nov.(Lauraceae) from the Kaiparowits Formation (Late Cretaceous, Utah, USA)			X													Maccracken, S Augusta; Miller, Ian M; Johnson, Kirk R; Sertich, Joseph M; Labandeira, Conrad C;	Plos one	17	1	e0261397	Public Library of Science San Francisco, CA USA
PBDB	2022	Range expansion of tropical shallow-water marine molluscs in the NE Atlantic during the last interglacial (MIS 5e): Causes, consequences and utility of ecostratigraphic indicators for the Macaronesian archipelagos		X														Melo, Carlos S; Martín-González, Esther; da Silva, Carlos M; Galindo, Ines; Gonzalez-Rodriguez, Alberto; Baptista, Lara; Rebelo, A Cristina; Madeira, Patricia; Voelker, Antje HL; Johnson, Markes E;	Quaternary Science Reviews	278		107377	Pergamon
PBDB	2022	Ostracods in databases: State of the art, mobilization and future applications														X		Huang, Huai-Hsuan M; Yasuhara, Moriaki; Horne, David J; Perrier, Vincent; Smith, Alison J; Brandao, Simone N;	Marine Micropaleontology	174		102094	Elsevier
PBDB	2024	American snake assemblages in the Central Great Plains by providing data for a poorly understood time within the evolution of North American snakes															X	Jacisin III, John J; Lawing, A Michelle;	Palaeontologia Electronica	27	1	1942-01-01	Society of Vertebrate Paleontology
PBDB	2022	Bivalve body-size distribution through the Late Triassic mass extinction event		X														Opazo, L Felipe; Twitchett, Richard J;	Paleobiology	48	3	420-445	Cambridge University Press
PBDB	2022	The multicausal twilight of South American native mammalian predators (Metatheria, Sparassodonta)						X										Tarquini, Sergio Daniel; Ladevèze, Sandrine; Prevosti, Francisco Juan;	Scientific Reports	12	1	1224	Nature Publishing Group UK London
PBDB	2022	The Phanerozoic aftermath of the Cambrian information revolution: sensory and cognitive complexity in marine faunas						X										Hsieh, Shannon; Plotnick, Roy E; Bush, Andrew M;	Paleobiology	48	3	397-419	Cambridge University Press
PBDB	2022	Rocks and clocks revised: new promises and challenges in dating the primate tree of life					X											Pozzi, Luca; Penna, Anna;	Evolutionary Anthropology: Issues, News, and Reviews	31	3	138-153	John Wiley & Sons, Inc. Hoboken, USA
PBDB	2022	Join the Dots: assessing a collection of 80 million items at The Natural History Museum, London														X		Miller, C Giles; Brewer, Philippa; Carine, Mark; Comerford, Gill; Hardy, Helen; Hart, Andrea; Long, Sarah; Price, Benjamin W; Smith, Caroline L; Smith, David A;	Museum Management and Curatorship	37	3	287-306	Routledge
PBDB	2022	Fast production of large, time‐calibrated, informal supertrees with tree. merger					X											Castiglione, Silvia; Serio, Carmela; Mondanaro, Alessandro; Melchionna, Marina; Raia, Pasquale;
PBDB	2022	Biogeographic consequences of shifting climate for the western massasauga (Sistrurus tergeminus)	X															Walkup, Danielle K; Lawing, Anna Michelle; Hibbitts, Toby J; Ryberg, Wade A;	Ecology and Evolution	12	2	e8599
PBDB	2022	Morphological volatility precedes ecological innovation in early echinoderms															X	Novack-Gottshall, Philip M; Sultan, Ali; Smith, Nicholas S; Purcell, Jack; Hanson, Kathryn E; Lively, Rachel; Ranjha, Isa; Collins, Clayton; Parker, Runeshia; Sumrall, Colin D;	Nature Ecology & Evolution	6	3	263-272	Nature Publishing Group UK London
PBDB	2022	Regional landscape change triggered by Andean uplift: The extinction of Sparassodonta (Mammalia, Metatheria) in South America													X			Pino, Kateryn; Vallejos-Garrido, Paulo; Espinoza-Aravena, Nicolás; Cooper, Rebecca B; Silvestro, Daniele; Hernández, Cristián E; Rodríguez-Serrano, Enrique;	Global and Planetary Change	210		103758	Elsevier
PBDB	2022	Latentifistularia and other radiolarian species from the lower Smithian (Lower Triassic) Lang Son Formation, NE Vietnam			X													Takahashi, Osamu; Maekawa, Takumi; Dumitrica, Paulian; Nguyen, Phong Duc; Komatsu, Toshifumi;	Revue de Micropaléontologie	75		100610	Elsevier
PBDB	2023	Palaeobiogeographic analysis of late Permian marine invertebrates from the Arunachal Himalaya, NE India	X															Mukherjee, Debahuti; Mondal, Subhronil; Roy, Arindam; Iangrai, Bashisha; Sinha, Subhajit;	Palaeobiodiversity and Palaeoenvironments	103	1	129-141	Springer Berlin Heidelberg Berlin/Heidelberg
PBDB	2022	Total-evidence dating and morphological partitioning: a novel approach to understand the phylogeny and biogeography of augochlorine bees (Hymenoptera: Apoidea)					X											Gonçalves, Rodrigo Barbosa; De Meira, Odair Milioni; Rosa, Brunno Bueno;	Zoological Journal of the Linnean Society	195	4	1390-1406	Oxford University Press UK
PBDB	2022	Sexual dimorphism and rare intersex individuals in Cretaceous (Maastrichtian) Dakoticancer Rathbun, 1917 (Decapoda: Brachyura: Dakoticancroida)			X													Jones, Annmarie R; Schweitzer, Carrie E; Feldmann, Rodney M;	Journal of Crustacean Biology	42	1	ruac010	Oxford University Press US
PBDB	2022	Macrostratigraphy: Insights into Cyclic and Secular Evolution of the Earth-Life System													X			Peters, Shanan E; Quinn, Daven P; Husson, Jon M; Gaines, Robert R;	Annual Review of Earth and Planetary Sciences	50		419-449	Annual Reviews
PBDB	2022	Reappraisal and new material of the holotype of Draconyx loureiroi (Ornithischia: Iguanodontia) provide insights on the tempo and modo of evolution of thumb-spiked dinosaurs			X													Rotatori, Filippo Maria; Moreno-Azanza, Miguel; Mateus, Octávio;	Zoological Journal of the Linnean Society	195	1	125-156	Oxford University Press UK
PBDB	2022	Machine learning identifies ecological selectivity patterns across the end-Permian mass extinction		X														Foster, William J; Ayzel, Georgy; Münchmeyer, Jannes; Rettelbach, Tabea; Kitzmann, Niklas H; Isson, Terry T; Mutti, Maria; Aberhan, Martin;	Paleobiology	48	3	357-371	Cambridge University Press
PBDB	2022	Darwin wasps (Hymenoptera, Ichneumonidae) in Lower Eocene amber from the Paris basin.			X													Viertler, Alexandra; Klopfstein, Seraina; Jouault, Corentin; Spasojevic, Tamara;	Journal of Hymenoptera Research		89
PBDB	2022	Evaluation of extinct members of Asthenognathinae (Decapoda: Brachyura: Varunidae) based on new specimens from the Astoria Formation (Miocene), Oregon, USA			X													Schweitzer, Carrie E; Feldmann, Rodney M; Eckert, Raelyn P;	Bulletin of the Mizunami Fossil Museum	49		2024-01-16	Mizunami Fossil Museum
PBDB	2022	Palaeoecological significance of the “wolf event” as revealed by skull ecometrics of the canid guilds						X										Meloro, Carlo; Sansalone, Gabriele;	Quaternary Science Reviews	281		107419	Elsevier
PBDB	2022	Scleractinian corals from the Lower Cretaceous of the Alpstein area (Anthozoa; Vitznau Marl; lower Valanginian) and a preliminary comparison with contemporaneous coral assemblages						X										Baron-Szabo, Rosemarie Christine; Tschanz, Karl; Kürsteiner, Peter;	Swiss Journal of Palaeontology	141	1	1961-01-01	SpringerOpen
PBDB	2022	Increasing morphological disparity and decreasing optimality for jaw speed and strength during the radiation of jawed vertebrates				X											X	Deakin, William J; Anderson, Philip SL; den Boer, Wendy; Smith, Thomas J; Hill, Jennifer J; Rücklin, Martin; Donoghue, Philip CJ; Rayfield, Emily J;	Science Advances	8	11	eabl3644	American Association for the Advancement of Science
PBDB	2022	Internal igneous growth, doming and rapid erosion of a mature ocean island: the Miocene evolution of Maio (Cabo Verde)														X		Samrock, Lisa K; Hansteen, Thor H; Dullo, Wolf-Christian; Wartho, Jo-Anne;	International Journal of Earth Sciences	111	4	1129-1148	Springer Berlin Heidelberg
PBDB	2021	Assessing conflict between early neornithischian tree topologies					X											Brown, Emily E; Butler, Richard J; Barrett, Paul M; Maidment, Susannah CR;	Journal of Systematic Palaeontology	19	17	1183-1206	Taylor & Francis
PBDB	2022	Skeletal Transformations and the Origin of Baleen Whales (Mammalia, Cetacea, Mysticeti): A Study on Evolutionary Patterns				X												Bisconti, Michelangelo; Carnevale, Giorgio;	Diversity	14	3	221	MDPI
PBDB	2022	A quantitative framework to infer the effect of traits, diversity and environment on dispersal and extinction rates from fossils		X														Hauffe, Torsten; Pires, Mathias M; Quental, Tiago B; Wilke, Thomas; Silvestro, Daniele;	Methods in Ecology and Evolution	13	6	1201-1213
PBDB	2023	The agnostid trilobite assemblage from San José de Gracia, Sonora, México, and the implications of phylogenetics in stratigraphic calibration						X							X			Regalado Fernandez, Omar Rafael; Sour-Tovar, Francisco;	Historical Biology	35	3	436-456	Taylor & Francis
PBDB	2022	Diversification of the phytophagous lineages of true bugs (Insecta: Hemiptera: Heteroptera) shortly after that of the flowering plants															X	Ye, Fei; Kment, Petr; Rédei, Dávid; Luo, Jiu‐Yang; Wang, Yan‐Hui; Kuechler, Stefan M; Zhang, Wei‐Wei; Chen, Ping‐Ping; Wu, Hao‐Yang; Wu, Yan‐Zhuo;	Cladistics	38	4	403-428
PBDB	2022	Phylogeography of recent Plesiastrea (Scleractinia: Plesiastreidae) based on an integrated taxonomic approach					X											Juszkiewicz, David J; White, Nicole E; Stolarski, Jarosław; Benzoni, Francesca; Arrigoni, Roberto; Hoeksema, Bert W; Wilson, Nerida G; Bunce, Michael; Richards, Zoe T;	Molecular Phylogenetics and Evolution	172		107469	Academic Press
PBDB	2022	Evolutionary and Biogeographical History of Penguins (Sphenisciformes): Review of the Dispersal Patterns and Adaptations in a Geologic and Paleoecological Context															X	Pelegrín, Jonathan S; Acosta Hospitaleche, Carolina;	Diversity	14	4	255	MDPI
PBDB	2022	﻿ A world checklist of extant and extinct species of Megaloptera (Insecta: Neuropterida)			X													Martins, Caleb C; Ardila-Camacho, Adrian; Rivera-Gasperín, Sara Lariza; Oswald, John D; Liu, Xingyue; Contreras-Ramos, Atilano;	European Journal of Taxonomy	812		1–93-1–93
PBDB	2022	Origin of the tropical–polar biodiversity contrast		X														Crame, J Alistair; McGowan, Alistair J;	Global Ecology and Biogeography	31	6	1207-1227
PBDB	2022	Ediacaran survivors in the Cambrian: suspicions, denials and a smoking gun		X														Cuthill, Jennifer F Hoyal;	Geological Magazine	159	7	1210-1219	Cambridge University Press
PBDB	2023	Species discovery and dental ecometrics: good news, bad news and recommendations for the future														X		Wilson, Oscar E; Fortelius, Mikael; Saarinen, Juha;	Historical Biology	35	5	678-692	Taylor & Francis
PBDB	2022	Evolution of andrenine bees reveals a long and complex history of faunal interchanges through the Americas during the Mesozoic and Cenozoic						X										Ramos, Kelli S; Martins, Aline C; Melo, Gabriel AR;	Molecular Phylogenetics and Evolution	172		107484	Academic Press
PBDB	2022	New Blattinopsidae (Insecta: Blattinopsida) from the Middle Permian of European Russia			X													Aristov, DS; Rasnitsyn, AP;	Paleontological Journal	56	2	187-193	Springer
PBDB	2022	Anthropogenic disruptions to longstanding patterns of trophic-size structure in vertebrates						X										Cooke, Rob; Gearty, William; Chapman, Abbie SA; Dunic, Jillian; Edgar, Graham J; Lefcheck, Jonathan S; Rilov, Gil; McClain, Craig R; Stuart-Smith, Rick D; Kathleen Lyons, S;	Nature Ecology & Evolution	6	6	684-692	Nature Publishing Group UK London
PBDB	2022	Phylogenetic relationships of Aquilaria and Gyrinops (Thymelaeaceae) revisited: evidence from complete plastid genomes					X											Lee, Shiou Yih; Turjaman, Maman; Chaveerach, Arunrat; Subasinghe, Smcup; Fan, Qiang; Liao, Wenbo;	Botanical Journal of the Linnean Society	200	3	344-359	Oxford University Press UK
PBDB	2022	Incomplete lineage sorting and phenotypic evolution in marsupials															X	Feng, Shaohong; Bai, Ming; Rivas-González, Iker; Li, Cai; Liu, Shiping; Tong, Yijie; Yang, Haidong; Chen, Guangji; Xie, Duo; Sears, Karen E;	Cell	185	10	1646-1660. e18	Elsevier
PBDB	2022	Evolution of amniote dentine apposition rates															X	Finch, Stephen P; D'Emic, Michael D;	Biology Letters	18	4	20220092	The Royal Society
[truncated: 263 more rows]

## Sheet: GBDB
database	year	title	language	paleobiogeography	diversity	taxonomy	morphology	phylogeny	paleoecology	environment	taphonomy	paleoclimate	conservation	geochemistry	sedimentology	stratigraphy	other	tag	tag+
[truncated: 27 more rows]

[truncated: 5 more sheets: Triton, Neptune, Neotoma, NOW, topics]
