# Supplementary material for: The billion-dollar case for sustaining palaeontology’s digital databases
Source: Nat Ecol Evol. 2026 Feb 10;10(3):594–605. doi: 10.1038/s41559-026-02985-8 (PMC12971485; doi:10.1038/s41559-026-02985-8)
Supplement: Supplementary file 5 — Source data for diversity analysis. [file 41559_2026_2985_MOESM5_ESM.csv]

Title	Data Description	Website	Inception	2024 Active	Last Ref/UPDATE	Reference	Integrated with other DBs	Notes	Gov	Gen	Specialist	Funding	Omit
Neotoma Paleoecology Database	Paleoecological and paleoenvironmental data, including North American Pollen (NAPD) and fossil mammals (FAUNMAP)	https://www.neotomadb.org/	2018	Y	2027	Williams, J., Grimm, E., Blois, J., Charles, D., Davis, E., Goring, S., . . . Takahara, H. (2018). The Neotoma Paleoecology Database, a multiproxy, international, community-curated data resource.Â Quaternary Research,Â 89(1), 156-177. doi:10.1017/qua.2017.105	Yes		0	1	0		N
PaleoDataView	PaleoView	https://zenodo.org/records/14886826	2008	N	2027	https://www.marum.de/en/Dr.-stefan-mulitza/PaleoDataView.html	No		0	1	0	y	O
Index to Marine and Lacustrine Geological Samples (IMLGS)	Geologic material from sea floor and lakebed cores, grabs, and dredges	https://www.ngdc.noaa.gov/mgg/curator/ //https://osu-mgr.org/IMLGS-Kelly-Stroker.pdf	1977	Y	2027	Curators of Marine and Lacustrine Geological Samples Consortium. 1977: Index to Marine and Lacustrine Geological Samples (IMLGS). NOAA National Centers for Environmental Information. https://doi.org/10.7289/V5H41PB8. Accessed [date]	No		0	1	0		N
CoralHydro2k seawater Î´18O database	Seawater Î´18O (Î´18Osw) data	https://pastglobalchanges.org/science/wg/2k-network/projects/coral-hydro/intro	2023	Y	2027	General overview | PAGES (pastglobalchanges.org)	Yes		0	0	1		N
Neptune Sandbox Berlin (NSB)	Occurrence data for marine plankton microfossil species from deep-sea ocean drilling sections and age models	https://nsb.mfn-berlin.de/	1994	Y	2024	https://nsb.mfn-berlin.de/	Yes	How to manage its present removal?	0	1	0		N
Neogene Mammals of the Old and New Word	Mammal observations (fossils), trait data	https://nowdatabase.org/	1995	Y	2027	The NOW Community [year]. New and Old Worlds Database of Fossil Mammals (NOW). Licensed under CC BY 4.0. Retrieved [download date] fromÂ https://nowdatabase.org/now/database/.	No		0	0	1		N
Paleobiology Database (PBDB)	Fossil occurrence data	https://paleobiodb.org/	2000	Y	2027	https://paleobiodb.org/	Yes		0	1	0		N
World Foraminifera database	Modern and Fossil Forams	Foraminifera - The World Foraminifera Database (marinespecies.org)	2001	Y	2027	Gross, O. (2001). Foraminifera, in: Costello, M.J. et al. (Ed.) (2001). European register of marine species: a check-list of the marine species in Europe and a bibliography of guides to their identification. Collection Patrimoines Naturels, 50: 60-75.	No	AMAZING aggregation figures	0	0	1		N
Fossil Record Electronic Database (FRED)	Stratigraphic and fossil occurence data for New Zealand's fossil record	https://fred.org.nz/	2003	Y	2027	GNS Science & Geoscience Society of New Zealand. (2003). New Zealand Fossil Record File [Data set]. GNS Science.Â https://doi.org/10.21420/JQQB-NK89	No	Public Museum	1	1	0		N
Pangaea	Georeferenced data from earth system research	https://www.pangaea.de	2006	Y	2027	Grobe, H., Diepenbroek, M., Dittert, N., Reinke, M., Sieger, R. (2006). Archiving and Distributing Earth-Science Data with the PANGAEA Information System. In: FÃ¼tterer, D.K., Damaske, D., Kleinschmidt, G., Miller, H., Tessensohn, F. (eds) Antarctica. Springer, Berlin, Heidelberg. https://doi.org/10.1007/3-540-32934-X_51	Yes		0	1	0		N
Macrostrat	Platform for the aggregation and distribution of geological data	https://macrostrat.org/	2012	Y	2027	NSF Award Search: Award # 1150082 - CAREER: Towards a high-resolution quantification of the North American rock record: integrating field data, citizen science, and participatory education for macrostratigraphy	No		0	1	0		N
MorphoBank	Morphological phylogenetics and taxonomy data	https://morphobank.org/	2001	Y	2024	https://morphobank.org/	No		0	1	0		N
World Register of Marine Species (WoRMS)	Taxonomic classifications and catalogue of marine species	https://www.marinespecies.org/	2013	Y	2024	Costello, M. J., Bouchet, P., Boxshall, G., Fauchald, K., Gordon, D., Hoeksema, B. W., ... & Appeltans, W. (2013). Global coordination and standardisation in marine biodiversity through the World Register of Marine Species (WoRMS) and related databases.Â PloS one,Â 8(1), e51629.	Yes		0	1	0		N
Biodiversity Information Serving Our Nation (BISON)	Modern, historical, and fossil species occurrence data (subset of GBIF)	https://bison.usgs.gov/#home	2015	N	2024	U.S. Geological Survey, 2015, Species occurrence data for the Nationâ€”USGS Biodiversity Information Serving Our Nation (BISON) (ver. 1.1, May 2019): U.S. Geological Survey General Information Product 160, 1 p., https://doi.org/10.3133/gip160.	YES	Subsumed into GBIF	1	1	0		N
Phenome10K	3D scans (CT and surface) of biological and palaeontological specimens	https://www.phenome10k.org/	2015	Y	2024	A. Goswami. 2015. Phenome10K: a free online repository for 3-D scans of biological and palaeontological specimens. www.phenome10k.org.	No	Has funding information	0	1	0	Y	N
MorphoSource	2D and 3D media of modern and fossil biological specimens and cultural heritage objects	https://www.morphosource.org/	2016	Y	2024	Boyer, D., Gunnell, G., Kaufman, S., & McGeary, T. (2016). MORPHOSOURCE: ARCHIVING AND SHARING 3-D DIGITAL SPECIMEN DATA.Â The Paleontological Society Papers,Â 22, 157-181. doi:10.1017/scs.2017.13	No		0	1	0		N
iDigPaleo	Fossil specimen data	https://www.idigpaleo.org/	2016	Y	2024	Link broken	Yes	Has funding to 2026	0	1	0	Y	N
MoultDB	A resource on moulting in arthropods, from paleontology to genomics	https://moultdb.org/	2021	Y	2027	An interdisciplinary study of arthropod moulting: linking genotype, phenotype and life history evolution (snf.ch)	No		0	0	1		N
Ancient Reef Traits Database	Traits from ancient reef builders	https://art.nat.fau.de/	2022	Y	2027	https://art.nat.fau.de/	No		0	0	1		N
PaleoReefs Database	Marine reefal structures from the pre-Quaternary Phanerozoic	https://www.paleo-reefs.pal.uni-erlangen.de/	1995	Y	2027	Â Kiessling, W., and Krause, M. C., 2022, PARED - An online database of Phanerozoic reefs: https://www.paleo-reefs.pal.uni-erlangen.de	No	Wolfgang for funding.	0	0	1	?	N
Stable Isotope Database for Earth System Research (StabisoDB)	Stable isotope data, includes much fossil info.	https://cnidaria.nat.uni-erlangen.de/stabisodb/	2022	Y	2027	Grossman, Ethan L., Michael M. Joachimski, and Cristina Krause. "StabisoDB, a stable isotope database for Earth system research, and its application to reconstructing Paleozoic ocean temperatures and Earth-system sensitivity."Â 2022 Goldschmidt Conference. GOLDSCHMIDT, 2022.	No	Wolfgang for funding.	0	0	1	?	N
Pforams@microtax	DB drawing from Chronos and Neptune	<pf@microtax - Content and Plans> (mikrotax.org)	2017	Y	2024	Pforams@microtax: Anew online taxonomic database for planktonic foraminifera | MicroAccess (micropress.org)	Yes	Chronos and Neptune	0	0	1		N
ForCenS	planktonic foraminifera census counts in marine surface sediment samples		2017	Y	2027	Siccha, M. & Kucera, M. (2017). ForCenS, a curated database of planktonic foraminifera census counts in marine surface sediment samples. Scientific Data. 4(1): 1-12.	Yes	Subsumed?, netune and triton	0	0	1	?	N
Latin American Pollen Database	Updated site compilation of the Latin American Pollen Database	Latin America Pollen Database (latinamericapollendb.com)	1994	Y	2016	Updated site compilation of the Latin American Pollen Database (uva.nl)	No		0	0	1		N
John and Michae	The 3D Pollen Project: An open repository of three-dimensional data for outreach, education and research	The 3D Pollen Project: An open repository of three-dimensional data for outreach, education and research - ScienceDirect	2023	Y	2024	https://doi.org/10.1016/j.revpalbo.2023.104860	Yes	Morphosource	0	1	0	Y	N
OneStratigraphy			2013	Y	2027	Fan, J.X., Chen, Q., Melchin, M. J., Sheets, H. D., Chen, Z.Y., Zhang, L.N. & Hou, X.D., 2013. Quantitative stratigraphy of the Wufeng and Lungmachi black shales and graptolite evolution during and after the Late Ordovician mass extinction. Palaeogeography, Palaeoclimatology, Palaeoecology, 389: 96-114.			0	0	1		N
BioDeepTime	Time series data.	BioDeepTime | The BioDeepTime project - Assemblage Time Series Across Scales	2023	Y	2027	https://doi.org/10.1111/geb.13735	Yes	9 constituent databases	0	0	1		N
PaleoVertebrates of Latin America	Neotoma	NO INFO	NA	Y	2027		Yes	Neotoma	0	0	1		N
North American Pollen database	Neotoma		NA	Y	2027		Yes	Neotoma	0	0	1		N
North American Plant Macrofossil DB	Neotoma		NA	Y	2027		Yes	Neotoma	0	0	1		N
North American Non-Marine Ostracode database project	Neotoma		NA	Y	2027		Yes	Neotoma	0	0	1		N
Neotoma testate Amoebae DB	Neotoma		NA	Y	2027		Yes	Neotoma	0	0	1		N
NDSU INSECT DATABASE	Neotoma		NA	Y	2027		Yes	Neotoma	0	0	1		N
Japan Pollen Database	Neotoma		NA	Y	2027		Yes	Neotoma	0	0	1		N
European Pollen DB	Neotoma		NA	Y	2027		Yes	Neotoma	0	0	1		N
Deep-time palynology database	Neotoma		NA	Y	2027		Yes	Neotoma	0	0	1		N
ANTIGUA	Neotoma		NA	Y	2027		Yes	Neotoma	0	0	1		N
Alpine Palynology DB	Neotoma		NA	Y	2027		Yes	Neotoma	0	0	1		N
Alaskan ArcheoFaunas	Neotoma		NA	Y	2027		Yes	Neotoma	0	0	1		N
African Pollen DB	Neotoma		NA	Y	2027		Yes	Neotoma	0	0	1		N
Plant Fossil Names Registry (PFNR)		https://www.plantfossilnames.org/#:~:text=The%20Plant%20Fossil%20Names%20Registry,diatoms%20and%20fossil%20fungi%20excluded).	2024	Y	2027		Yes	Neotoma	0	1	0		N
MolluscDB	MolluscDB: an integrated functional and evolutionary genomics database for the hyper-diverse animal phylum Mollusca	Home (qnlm.ac)	2021	Y	2027	Liu, F., Li, Y., Yu, H., Zhang, L., Hu, J., Bao, Z. and Wang, S., 2021. MolluscDB: an integrated functional and evolutionary genomics database for the hyper-diverse animal phylum Mollusca. Nucleic Acids Research, 49(D1), pp.D988-D997.			0	0	1		N
ION	Modern and deep time formal taxonomy	ION: Index to Organism Names	2000	Y	2027	BIOSIS | Free Resources | Index to Organism Names (archive.org)	Yes	BIOSIS Previews, and zoological Reviews// History of DB movement on Wikipedia of all places	0	1		Y	N
VAMP	Virtual Australian Museum of Palaeontology	https://sites.flinders.edu.au/vamp/#:~:text=VAMP%20is%20the%20online%20home,location%2C%20and%20in%20exquisite%20detail.	2023	Y	2024		Yes	Morphosource	0	1	0	Y	N
Mascot	Protein identification by mass spectrometry, including modern and fossil	Matrix Science	1998	Y	2024		No	Requires licencing, various paleo publications (i.e. Drake, J.L., Whitelegge, J.P. & Jacobs, D.K. First sequencing of ancient coral skeletal proteins. Sci Rep 10, 19407 (2020). https://doi.org/10.1038/s41598-020-75846-4)	0	1	0		N
TriloMorph	Morpho-geometric information of trilobites	Github Trilomorph	2023	Y	2027	Serra, F., Balseiro, D., Monnet, C. et al. A dynamic and collaborative database for morphogeometric information of trilobites. Sci Data 10, 841 (2023). https://doi.org/10.1038/s41597-023-02724-9	No	Open access, can be added to	0	0	1		N
Europeana	Compilation of European museum collections, including fossils	Europeana	2008	Y	2024		No		1	1	0	European Union	N
National Infrastruction of Mineral Rock and Fossil Resources for Science and Technology (NIMRF)	Chinese state-owned geology collection including fossils	NIMRF	2003	Y	2027		No		1	1	0		N
Paleontology Database	CT data collected from European Synchrotron Radiation Facility	paleo.esrf	2011	Y	2027		No		1	0	1	EU Horizon	N
Iberian Evaporite Structure Database (IESDB)	evaporites in Iberia	https://iesdb.eu/	2022	Y	2027	GonzÃ¡lez-Esvertit, E., Alcalde, J., & Gomez-Rivas, E. (2022). IESDBâ€“the Iberian Evaporite Structure Database. Earth System Science Data Discussions, 2022, 1-24. doi.org/10.5194/essd-15-3131-2023	No		1	0	1	DGICYT Spanish Project PID2020-118999GB-I00 funded by the Ministerio de Ciencia, Innovación y Universidades / Agencia Estatal de Investigación / Fondo Europeo de Desarrollo Regional. Grants IJC2018-036074-I (Juan Alcalde) and RyC-2018-026335-I (Enrique Gomez-Rivas) funded by MCIN / AEI / 10.13039/501100011033 and ESF “Investing in your future”.	N
Geosciences Collection Access Service (GeoCASe)	Mineral, rock, meteorite, and fossil specimen data	https://geocase.eu/	2020	Y	2027	About | GeoCASe	Yes	Constortium. Funded to 2026	0	1	0		N
Deep Time Digital Earth	Similar to what we wish to do perhaps. "evolution of life and climate, tectonic plate movement and the evolution of the planet's geography"	IUGS | Deep-Time Digital Earth (DDE)	2019	Y	2027	About DDE - DDE World	Yes	Constortium. Funded to 2026	0	1	0		N
Coral Trait Database	Scleractinian coral life history trait, phylogenetic, and biogeographic data	https://coraltraits.org	2015	Y	2027	Coral Trait Database (coraltraits.org)	Yes	OBE	0	0	1		N
Geobiodiversity Database	Section-based integration of stratigraphic and fossil occurrence data	http://www.geobiodiversity.com/	2006	N	2027	Special Fund of State Key Laboratory of Palaeobiology and Stratigraphy, Nanjing Institute of Geology and Palaeontology, Chinese Academy of Sciences, Nanjing 210008, China [ä¸­å›½ç§‘å­¦é™¢å—äº¬åœ°è´¨å¤ç”Ÿç‰©ç ”ç©¶æ‰€ çŽ°ä»£å¤ç”Ÿç‰©å­¦å’Œåœ°å±‚å­¦å›½å®¶é‡ç‚¹å®žéªŒå®¤]	Yes		0	1	0		N
PhanSST	PhanSST	The PhanSST global database of Phanerozoic sea surface temperature proxy data	2022	Y	2023	Judd, E.J., Tierney, J.E., Huber, B.T.Â et al.Â The PhanSST global database of Phanerozoic sea surface temperature proxy data.Â Sci DataÂ 9, 753 (2022). https://doi.org/10.1038/s41597-022-01826-0	Yes		0	1	0		N
CHITDB	CHITDB: a database for documenting and analysing diversification of Ordovician-Silurian chitinozoans in the Baltic region	Chitinozoa	2018	Y	2023	CHITDB: a database for documenting and analysing diversification of Ordovicianâ€“Silurian chitinozoans in the Baltic region | Lethaia (idunn.no)	No		0	0	1		N
GBDB	Geobiodiversity Database (GBDB) in stratigraphic, palaeontological and palaeogeographic research: graptolites as an example		2014	N	2023		Yes	DDE. DOUBLE CHECK	0	1	0	y	N
NPP-ID	NPP-ID: Non-Pollen Palynomorph Image Database as a research and educational platform	NON-POLLEN PALYNOMORPHS (uni-goettingen.de)	2016	Y	2023	NPP-ID: Non-Pollen Palynomorph Image Database as a research and educational platform | Vegetation History and Archaeobotany (springer.com)	No	Grant listed	0	0	1	Y	N
MorphoBrowser	Dental morphospace	MorphoBrowser	2005	N	2023	Evans G, Evans A, Pljusnin I, Fortelius M, and Jernvall J. 2005. MorphoBrowser - a new database for surfing the dental morphospace. Journal of Vertebrate Paleontology 25: 54A.	No	Website currently offline	0	0	1		N
EDNA	Fossil insects	EDNA Fossil Insect Database - Search	2013	Y	2022	Mitchell A.A. 2013 EDNA, The Fossil Insect Database https://fossilinsectdatabase.co.uk/	No		0	0	1		N
Global Pollen Project	Modern and fossil pollen identification and occurrence data	https://globalpollenproject.org	2017	N	2022	Release v1.5.0 Â· AndrewIOM/gpp-cqrs Â· GitHub	No	Information from github	0	0	1		N
MARBEN	CenozoiC time series (forams)	MARBEN database (zenodo.org)	2022	Y	2022	Tomasovych, A., Huang, H.-H. M., & Yasuhara, M. (2022). MARBEN database (Version 01a) [Data set]. Zenodo.	Yes	In BioDeepTime. No current version 2 or update	0	0	1	N	N
DeepBone	Specimen based records, seems similar to PDBD	Deepbone	2021	Y	2022		Yes	www.deepbone.org					N
Fossil Pollen Database	Pollen	Fossil Pollen Database (europeanpollendatabase.net)// https://dataset.osupytheas.fr/geonetwork/srv/api/records/c0978cfe-d003-4589-800b-5f2f272b4ab8	2007	Y	2021	European Pollen Database	No	Copyright Â© 2007-2023 The European Pollen Database, funded byÂ Aix-Marseille University,Â Pytheas Institute, andÂ IMBE. Downloaded data from other DBs	0	0	1		N
Triton	Planktonic foraminifera occurence data	https://www.nature.com/articles/s41597-021-00942-7	2021	Y	2021	Fenton, I.S., Woodhouse, A., Aze, T.Â et al.Â Triton, a new species-level database of Cenozoic planktonic foraminiferal occurrences.Â Sci DataÂ 8, 160 (2021). https://doi.org/10.1038/s41597-021-00942-7	Yes	Upfate from fenton gitbut	0	0	1		N
FosSahul	ForSahul2	Addendum: FosSahul 2.0, an updated database for the Late Quaternary fossil records of Sahul | Scientific Data (nature.com)	2016	N	2021	https://www.nature.com/articles/s41597-019-0267-3			0	0	1		N
MammalBase	Mammal ecological traits	MammalBase â€” Database of traits, measurements and diets of the species in class Mammalia (zenodo.org)	2021	Y	2021	Kari Lintulaakso. (2021). MammalBase â€” Database of traits, measurements and diets of the species in class Mammalia [Data set]. Zenodo. https://doi.org/10.5281/zenodo.7462864	No	No updates	0	0	1	N	N
Macaronesian Palaeobiodiversity Database (MPDb)	Fossil occurances in Macaronsia	macpaleo	2021	N	2021		No		0	1	0	Azores Government	N
Paleo Core	Paleoanthropology data, including artifact, fossil and geological occurrence records. Similar to PBDB	https://paleocore.org/	2018	Y	2020	Reed D, et al. (2018) PaleoCore: an open-source platform for geospatial data integration in paleoanthropology.	yes		0	1	0	Y	N
IchnoDB	ichnology database		2020	N	2020	IchnoDB: structure and importance of an ichnology database: Ichnos: Vol 28 , No 1 - Get Access (tandfonline.com)	No	http://dx.doi.org/10.1080/10420940.2020.1784157	0	0	1		N
DINOFLAJ	Fossil dinoflagellates: nomenclatural proposals in anticipation of a revised DINOFLAJ database	dinoflaj3 (smu.ca)	2017	Y	2020	Williams, G.L., Fensome, R.A., and MacRae, R.A., 2017. DINOFLAJ3. American Association of Stratigraphic Palynologists, Data Series no. 2	No		0	0	1	Y	N
NeoMap	Neogene Mammal Mapping Portal	VertNet-About-VertNet / https://ucmp.berkeley.edu/neomap/	2010	Y	2020	VertNet-About-VertNet	Yes	Vert Net, available on Neotoma	0	0	1		N
Inside wood			2004	Y	2020			From last reference	0	0	1		N
Climate-Leaf Analysis Multivariate Program	CLAMP is a method with an associated database.	Climate Leaf Analysis Multivariate Program (CLAMP) - Digital Atlas of Ancient Life	1993	Y	2020	Wolfe, J.A., 1994. Alaskan Palaeogene climates as inferred from the CLAMP database. In Cenozoic plants and climates of the Arctic (pp. 223-237). Berlin, Heidelberg: Springer Berlin Heidelberg.	YES	Digital atlas of ancient life	0	0	1		O
DigiMorph	Archive of digital morphology and high-resolution X-ray computed tomography of biological specimens (2D and 3D imagery)	http://digimorph.org	2002	Y	2019	Digimorph - About	No	N	0	1	0		N
Recent and Fossil bryozoa	Bryozoa	The Bryozoa Home Page	2006	Y	2019	Indexes to Bryozoan Taxa	Yes		0	0	1		N
Morphyll	ecophysiologically-relevant morphometric data of fossil leaves	MORPHYLL | re3data.org // https://morphyll.naturkundemuseum-bw.de/goals.php	2015	Y	2018		No	Date of last publication	0	0	1		N
Ammon	The Jurassic ammonite image database 'Ammon'	Database of Palaeozoic Ammonoidea: Login (wahre-staerke.com)	1997	N	2018		Yes	PBDB	0	0	1		N
FishNet2	Fish specimen data	http://www.fishnet2.net/	2012	Y	2017	About FishNet (fishnet2.net)	No	Includes funding statement	0	0	1		N
Rnames	relational database linking stratigraphic units with each other that are considered to be time-equivalent or time overlapping	https://rnames.luomus.fi/	2017	Y	2017		No	Website down for maintenance	0	0	1		N
The English sediment core meta-database	A meta-database of Holocene sediment cores for England. Spreadsheet	A meta-database of Holocene sediment cores for England - Northumbria Research Link	2015	Y	2017	A meta-database of Holocene sediment cores for England | Vegetation History and Archaeobotany (springer.com)	No		0	0	1		N
Diatom Paleolimnology Data Cooperative	Neotoma	Diatom Paleolimnology Data Cooperative (uni-hamburg.de) //https://cmr.earthdata.nasa.gov/search/concepts/C1214622067-SCIOPS.html	1994	Y	2017		Yes	NSF Award Search: Award # 0402558 - A Diatom Paleolimnology Data Cooperative to Support Climate Change Research // Neotoma	0	0	1	Y	N
Neogene Marine Biota of Tropical America (NMITA)	Images and data (e.g. trait data) for tropical marine invertebates and fish	https://nmita.rsmas.miami.edu/	1996	N	2016	https://nmita.rsmas.miami.edu/	No		0	1	0		N
VertNet	Vertebrate biodiversity and specimen data	http://vertnet.org/	2010	Y	2016	Constable H, Guralnick R, Wieczorek J, Spencer C, Peterson AT, The VertNet Steering Committee (2010) VertNet: A New Model for Biodiversity Data Sharing. PLoS Biol 8(2): e1000309. https://doi.org/10.1371/journal.pbio.1000309	No	Constorium	0	1	0		N
Fossil Calibration Database	Calibrations and contraints for phylogeny	Fossil Calibration Database (fossilcalibrations.org)	2013	Y	2016	GitHub - NESCent/FossilCalibrations: Fossil calibrations database	No		0	1	0		N
NMITA	The Neogene Marine Biota of Tropical America (NMITA) database: Accounting for biodiversity in paleontology	Neogene Marine Biota of Tropical America home page (miami.edu)	2001	Y	2016	Neogene Marine Biota of Tropical America home page (miami.edu)	Yes	IDIGBIO	0	0	1		N
A meta-database of peatland palaeoecology in Great Britain. Spreadsheet.	A meta-database of peatland palaeoecology in Great Britain. Spreadsheet.	A meta-database of peatland palaeoecology in Great Britain - ScienceDirect	2016	Y	2016	https://doi.org/10.1016/j.palaeo.2016.05.025	No	Spreadsheet	0	0	1		N
Packrat Middens	Neotoma	USGS North American Packrat Midden Database | U.S. Geological Survey	1998	Y	2016		Yes	Neotoma	0	0	1		N
Indo-Pacific Pollen DB	Neotoma	INDOPAC // https://openresearch-repository.anu.edu.au/handle/1885/144167?mode=full	1999	Y	2016		Yes	Neotoma	0	0	1		N
MayLib	MayLib - a textfile-based bibliographic database for geosciences and a list of references on Devonian matters		2015	Y	2015	(PDF) MayLib_20150105_PUBL (researchgate.net)	No		0	0	1		N
PteroTerra:	PteroTerra: a searchable pterosaur database web application that interfaces with Google Earth		2013	N	2015	MCLAIN, M.A., 2013, October. PTEROTERRA: A PTEROSAUR DATABASE WEB APPLICATION THAT INTERFACES WITH GOOGLE EARTH. In 2013 GSA Annual Meeting in Denver.	No		0	0	1		N
Kalgutkar and Jansonius database	Online access to the Kalgutkar and Jansonius database of fossil fungi	Record List (sfu.ca)	2013	Y	2015	Berbee, M., Le Renard, L. and Carmean, D., 2015. Online access to the Kalgutkar and Jansonius database of fossil fungi. Palynology, 39(1), pp.103-109.	No	uncertain, based on last publication	0	0	1		N
GB3B	3d TYPE FOSSILS	GB3D Type Fossils | High resolution photographs and digital models of British type fossils (3d-fossils.ac.uk)	2014	Y	2014	GB3D Type Fossils | High resolution photographs and digital models of British type fossils (3d-fossils.ac.uk)	No		0	1	0		N
CRETCSDB3	A Cretaceous chronostratigraphic database: construction and applications	A Cretaceous chronostratigraphic database: construction and applications (rediris.es)	2014	N	2014		Yes	App_01.pdf (rediris.es)	0	0	1		N
HerpNET2	Herpetological collection database 2.0, later incorporated into VertNEt	Defunct, http://herpnet.org/	2011	N	2014		No		0	0	1		O
Ornithological Information System 2, ORNIS2	Ornithological collection database 2.0, later incorporated into VertNet	Defunct, http://ornis2.ornisnet.org/	2012	N	2014		No		0	0	1		O
DISP	The Digital Integrated Stratigraphy Project (DISP) Development Phase II: On-site 3D access, analysis and integration of stratigraphic data using PCs and 3D Photorealistic Models	The Digital Integrated Stratigraphy Project (DISP) Development Phase II: On-site 3D access, analysis and integration of stratigraphic data using PCs and 3D Photorealistic Models - University of Iowa (uiowa.edu)	2013	N	2013	https://iro.uiowa.edu/esploro/outputs/9984240806202771	No		0	1	0	Y	N
JWIP	The John Williams Index of Palaeopalynology	The John Williams Index of Palaeopalynology - NERC Open Research Archive	2012	Y	2012	Riding, J. B., Pound, M. J., Hill, T. C. B., Stukins, S., & Feist-Burkhardt, S. (2012). The John Williams Index of Palaeopalynology. Palynology, 36(2), 224â€“233. https://doi.org/10.1080/01916122.2012.682512	No	Spreadsheet	0	0	1		N
Turkana Database	Published records of fossil vertebrate remains from the Turkana Basin in northern Kenya	https://www.museums.or.ke/turkana-checklist/	2002	N	2010	https://www.museums.or.ke/turkana-checklist/	No		0	0	1		N
TreeBase	Phylogenetic	TreeBASE Web	1994	Y	2010				0	0	1		N
Ornithological Information System, ORNIS	Ornithological collection database, later incorporated into VertNet	Defunct, http://www.ornisnet.org/	2004	N	2010		No		0	0	1	NSF	O
Eurasian Fossil Mammal Database			1998	N	2009	Jablonski, N.G. The response of catarrhine primates to pleistocene environmental fluctuations in East Asia. Primates 39, 29â€“37 (1998). https://doi.org/10.1007/BF02557741		NOW DATABSE?	0	0	1		N
Fossilworks			1998	N	2009	fossilworks | re3data.org		Funding information available. Moved to PBDB?	0	1	0	Y	N
CORBs	Upper Cretaceous oceanic redbeds		2009	N	2009	Scott, R.W., 2009. Chronostratigraphic database for Upper Cretaceous oceanic red beds (CORBs).			0	0	1		N
MioMap	Micoene mammal mapping project	MioMap	2000	N	2009	Carrasco, M. A., B.P. Kraatz, E. B. Davis, and A. D. Barnosky. 2005. Miocene Mammal Mapping Project (MIOMAP). University of California Museum of Paleontology https://ucmp.berkeley.edu/miomap/.	Yes	Says it integrates a GIS with "a detailed Miocene database"	0	0	1	NSF	N
HerpNET	Herpetological collection database, later incorporated into VertNEt	Defunct, http://herpnet.org/	2002	N	2008		No		0	0	1	NSF	O
Morphological web database		University of Cambridge Zoology: CharacterBank (rja58.user.srcf.net)	2007	Y	2007	Asher, 2007. A database of morphological characters and a combined-data reanalysis of placental mammal phylogeny. BMC Evolutionary Biology 8:48			0	0	1		N
Panama palaeontology project		NMITA: The Panama Paleontology Project (miami.edu)	1986	Y	2006		YES	Moved into NMTA	0	1			N
Palynodata	Global palynological data	Government of Canada Open Science and Data Platform	1974	N	2006	White, J. M. Palynodata Inc. & Palynodata Inc. (2008). Palynodata Datafile: 2006 version. Geological Survey of Canada, Open File, 5793. https://doi.org/10.4095/225704	No	Was originally a private database that was aquired by the Canadian government in 2007. Began by consortium of oil and gas companies/scientific institutions	1	0	1		N
Mammal Networked Information System (MaNIS)	Mammal collection database, later incorporated into VertNet	Dufunct, https://manisnet.org/	2001	N	2006		No		0	0	1	NSF	N
Online Fossil Museum			2005	N	2005	Woods, J.A. and Chadwick, A.V., 2005. DEVELOPMENT OF AN ON-LINE DATABASE WITH GIS CONNECTIONS FOR VERTEBRATE AND OTHER FOSSILS. Collaboration for the Dissemination of Geologic Information Among Colleagues, 36, p.53.			0	1	0		N
TaxonSearch	Supragenetic taxa and phylogenentic definitions of Stem Archosauria	Taxon Search University of Chicago	2005	N	2005	Sereno, P. C., McAllister, S., and Brusatte, S. L. 2005. TaxonSearch: a relational database for suprageneric taxa and phylogenetic definitions. PhyloInformatics 8:1-21.	No		0	0	1		N
PaleoPortal	Paleontology of North America	http://paleoportal.org/	2003	N	2003	NSF Award Search: Award # 0234594 - Tapestry of Times Past: A paleontological portal for North America	No	All records unavailable.	0	1	0		N
FAUNMAP	Neotoma	FAUNMAP - About the Database (berkeley.edu)	1994	Y	2003		Yes	Neotoma	0	0	1		N
Evolution of Terrestrial Ecosystems (ETE)	terrestrial fossils	ETE	1987	N	2002		Yes	Moved data over to PBDB in 2002	1	1	0	US Federal	N
Precambrian marine carbonate isotope database: Version 1.1	Precambrian marine carbonate isotope database: Version 1.1		2002		2002	https://doi.org/10.1029/2001GC000266	Yes	EarthRef.org Digital Archive (ERDA) -- PMCID v11: The Precambrian marine carbonate isotope database					N
FishNet	Fish specimen data	Defunct, presumably fishnet.net	1998	N	2001		No	Precursor to FishNet2	1	0	1	NSF	N
CHITINOS	A structured database and image acquisition system in support of palynological studies: CHITINOS		1999	N	2000	Achab, A., Asselin, E. and Liang, B., 1999. CHITINOS—A client–server microfossil image-and data-aquisition system. Quo vadis Ordovician, pp.20-25.			0	0	1		N
Dinium-Alpha	Dinium-Alpha: a chronostratigraphical range, morphology and photomicrography database builder for dinoflagellate cyst taxa	Dinium-Alpha: a chronostratigraphical range, morphology and photomicrography database builder for dinoflagellate cyst taxa - ScienceDirect	1998	N	1998	https://doi.org/10.1016/S0034-6667(98)00025-6	No		0	1	0		N
Black Shale Data Base	Neutron Activation Elemental values of black shale sites, spreadsheet	Marine Science Group	1989	N	1997	Modified for the World Wide Web April 1997 After U. S. Geological Circular 1037 Metalliferous Black Shales and Related Ore Deposits, R. I. Grauch and J. S. Leventhal (eds.) p. 8-15 (1989)	No		0	0	1		N
Sepkoski	Sepkoski 'db'	PBDB?	1996	Y	1996	Sepkoski Jr, J.J., 1996. Patterns of Phanerozoic extinction: a perspective from global data bases. In Global Events and Event Stratigraphy in the Phanerozoic: Results of the International Interdisciplinary Cooperation in the IGCP-Project 216 â€œGlobal Biological Events in Earth Historyâ€ (pp. 35-51). Berlin, Heidelberg: Springer Berlin Heidelberg.			0	1	0		N
Plant Fossil Record database		Plant Fossil Record (uni-hamburg.de)	1991	Y	1996	Holmes, P.L. et al. (ed.) 1991 The plantfossil record database, version 1.0. International Organisation of Palacobotany. London. 27 MB.			0	0	1		N
Fossil Record 2			1993	Y	1993	Benton, M. J. (ed.) The Fossil Record 2(Chapman & Hall, London, (1993)).			0	1	0		N
OPCN	Fosil Wood Database OPCN database (Wheeler et al. 1986)	Becomes INSIDE WOOD" https://insidewood.lib.ncsu.edu/databasedetails	1986	N	1993	Wheeler, E.A. and Baas, P., 1993. The potentials and limitations of dicotyledonous wood anatomy for climatic reconstructions. Paleobiology, 19(4), pp.487-498.	YES	Becomes 'inside wood'	0	0	1		N
CONUS	Computerised catalogue of the fossil Conus		1983	N	1983	Kohn, A.J., 1983. Computerized Catalogue of Recent and Fossil Conus. Journal of Molluscan Studies, 49(3), pp.243-244.			0	0	1		N
