# Supplementary material for: The billion-dollar case for sustaining palaeontology’s digital databases
Source: Nat Ecol Evol. 2026 Feb 10;10(3):594–605. doi: 10.1038/s41559-026-02985-8 (PMC12971485; doi:10.1038/s41559-026-02985-8)
Supplement: Supplementary file 6 — Review of databases software and data volume; financial valuation to replace data within three databases. [file 41559_2026_2985_MOESM6_ESM.xlsx]

## Sheet: Review
Acronym	PBDB	GBDB	NOW	Neptune	Neotoma	Macrostrat	xDD	eODP	Triton	PARED	ART	PETS	FRED	NMNH_Paleobiology
Full name	Paleobiology Database	Geobiodiversity Database	New and Old Worlds database		Neotoma	Macrostratigraphy		Extending Ocean Drilling Pursuits	Triton	PaleoReefs Database	Ancient Reef Traits		The Fossil Record Electronic Database
Section 1: History, funding management
Date of Establishment	1998	2006	1996	1989		2005	2013	2019	2021	1995	2020	2023		2001 implemented, 2004(ish) in use in Paleo
Number of people performing technical maintenance currently	2	1	1	1		2	3	2 developers as contractors	0	1	1	1,5		4 for EMu at NMNH, ~20 OCIO staff supporting the data center/servers
How many of the technical personnel have permanent positions?	0	0	0.5	0		1	1	0 (2 developers as contractors)	0	1	1	1		4 NMNH positions are permanent
Primary funding agencies, institutions	US NSF	NSFC	LUOMUS	none (last one was ESF)		NSF/USGS/DARPA	NSF/DARPA/Instiution	US NSF	Leverhulme (but no longer)	none (was DFG)	none (was DFG)	ERC		US Government
Does the database community receive continuous/permanent financial support?	no	yes and no	yes and no	no		no	no	no	No	no	no	no		Yes because it is a budgeted item of our federal funding
Number of scientific studies (known) to use the database	1797	5	>200	ca. 160		68	10	1	At least 20	50	2	several ms under review		Many
What are the current approximate running costs of the database (yearly?)	6000 USD	25,000CNY	2000			6000 USD	6000	still in dev, so difficult to estimate	None	500	500	1000 USD
Section 2: Scope
Spatial Scope	global	global	global	global		global, mostly NAm. at present	global	Global	Global	global	global	global		global
Temporal/Chronostratigaphic Scope	geologic time	Ediacaran-Quaternary	Cenozoic	Jurassic to Recent		All time	n/a	essentially Cretaceous-Cenozoic	Cenozoic	Ediacaran-Quaternary	post-Paleozoic	Phanerozoic		geologic time
Taxonomic Scope/Functional group/Habitat	Life	all	Mammalia	planktonic protists		stratigraphic	all	all ocean microfossils	Planktonic foraminifera	reef systems	morphological traits	morphological traits		all
Section 3: Software and maintenance
What is/are the Database Management System(s)?	MariaDB	MySQL	MariaDB	PostgreSQL		MariaDB/PostgreSQL	PostgreSQL	csv file; some records inPostgreSQL; some in Macrostrat and PBDB	csv file	MariaDB	MariaDB	SQLite/RShiny		EMu (primarily)
If the DBMS is a relational database, how many tables are there? (or comparable)	30?	48	53	18		50			NA	65	35	3		difficult to count particualry because we have modules (tables) with additional tables within them and then variation in what do we use vs. have available to us. And that is just EMu.
Is the database implemented as a continuously running service? (yes/no) - if it is not many below won't apply	yes	yes	yes	yes		yes	yes		No	yes	yes	yes		Yes
Is the database system distributed on a cluster (either physical, or virtual)	no	no	no	no		yes	yes		No	no	no	no		Primary system is on a single server. We have other servers for other iterations. All locally hosted.
Are there mirrors for the database? Are they functional and publicly accessible?	no	no	no	no		no	no		NA	no	no	upon request		Yes for the publicly accessible
What is the OS running the software stack?	Linux	Linux	Linux	Linux		Linux	Linux		NA	Linux	Linux	Linux		Linux
What web server software is used?	Nginx	ReactJS				Nginx			Hosted on FigShare	Apache HTTP Server	Apache HTTP Server	R Shiny		Linux with JavaScript
What programming languages are used for back-end operations? (php, python, perl?)	Perl	Node.js	Node.js/PHP	Python		Node.js	Python		NA	PHP/SQL	PHP/SQL	R		C++ maybe. We deal either it mostly in texPress
Does the database have an API? What is the software/language/library used for the API?	yes	no	no	beta API reduced in scope		yes	yes		No	no	no	no		Yes for small things (NMNH needs to dig into this further)
What solution is used for database hosting? e.g. Dedicated server, shared server, university cloud, commercial cloud, etc.	campus cloud	shared	university cloud	institution servers		campus cloud	CHTC infrastructure		Hosted on FigShare	dedicated server	dedicated server	campus cloud		Local dedicated server
Is the software stack containerized partially or fully? What is containerized?	yes	no	yes	yes		yes	yes		NA	no	no	no		(NMNH needs clarification about this question)
Volume: physical space required for storing the data in the database? (without the software stack)			small	<1GB		small	large			20 MB	1,2 GB	small		150-200+ TB for all the things (would need to look into breakdowns for paleo and paleo sans media)
Volume: physical storage space required for operating the database? (with the software stack)			small	<2GB		small	large			80 MB	2 GB	small
Volume: number of records for most important, defining entities	232,487 collections; 480,506 taxa; 1,598,848 occurrences	217,969 geological units; 580,049 fossil occurrences;	100,000 locality species	ca. 800 000 occurrences		126,800 lithologic units; 51,000 strat names	14M publications		512,922 non-zero records	4500 reef sites	28,214 observations	667 time series, 520846 individual records (samples)
Are static (e.g. single file dumps, previous versions) copies accessible?	no	no	yes, for backup	yes	Yes	no	no	yes	yes	yes	no	yes		yes
What parts of the deployed software stack are managed by loosely involved IT admins?				the physical server itself		?	all functional		NA	0	0	all functional
Section 4: Data within
What is the primary source of records?	scientific publications	scientific papers, geological survey reports	scientific publications	scientific publications	scientific publications, primary upload, consistiuent databases	literature, correlation charts	publishers	scientific shipboard reports of deep sea drilling	Neptune and deep sea drilling records	published literature	published literature	published literature		primary specimen data
How many people have contributing access?	946		100	ca. 10		currently research group	0	currently PIs and their groups only, as still in dev	1	5	4	2		20-30 (Paleo)
Does the database include embargoed or confidential information?	yes	yes	yes	no	yes	no	yes	no	No	no	no	no		yes
Database citation: do contributors get credit for additions to the database?	yes	no	no, community	no	yes	no	no	not applicable yet	No	no	no	not yet. In progress		yes
Under what license are the database's data accessible?	CC:0		CC:4		CC:0	CC-BY	CC-BY-NC	not applicable yet	? either Creative Commons Attribution 4.0 International License; or Creative Commons Public Domain Dedication	not applicable yet	Creative Commons Attribution 4.0	CC-BY-NC		CC0
Section 5: Entity/feature coverage	Please indicate whether the database stores information related to the following topics, concepts. Feel free to add things if they are not covered.
References - Citation of published reference	yes	yes	yes	yes (not fully though)	yes	yes	yes		yes	yes	yes	yes	References - Citation of published reference	yes
References - Parsed reference metadata	yes	yes	yes		yes	yes	yes		yes	yes	yes	yes	References - Parsed reference metadata	yes
References - Copies/scans of reference items (e.g. PDFs)	no	no	no	no	no	no	yes		no	no	no	no	References - Copies/scans of reference items (e.g. PDFs)	yes
Paleontological/Geological samples	yes	yes	?	yes	yes	yes			yes	no	yes	yes	Paleontological/Geological samples	yes
Regional geology and geography (e.g. hierarchy)	yes	yes	no	yes	yes	yes			yes	yes	no	yes	Regional geology and geography (e.g. hierarchy)	yes
Geographic coordinates of localities	yes	yes	yes	yes	yes	yes			yes	yes	yes	yes	Geographic coordinates of localities	yes
Digital mapping (other than vector point data)	yes	no	no	no	yes	yes			no	no	no	yes	Digital mapping (other than vector point data)	?
Information on Boreholes, drill cores	yes	yes	no	yes	yes	yes			yes	yes	no	no	Information on Boreholes, drill cores	yes
Outcrops, measured sections	no	yes	no	no	no	yes			no	yes	no	no	Outcrops, measured sections	yes (represented in locality data)
Sampling/collection events (dates, people, etc)	yes	yes	no	partly	yes	no			yes	no	no	no	Sampling/collection events (dates, people, etc)	yes
Occurrence records - Taxon lists	yes	yes	yes	yes	yes	no			yes	no	no	yes	Occurrence records - Taxon lists	sort of
Occurrence records - Abundance information (quantitative, semiquantitative)	yes	no	yes	yes	yes	no			yes	no	no	no	Occurrence records - Abundance information (quantitative, semiquantitative)	sort of
Chronostratigraphy - Discrete timescales	yes	yes	yes	no	yes	yes			yes	yes	yes	yes	Chronostratigraphy - Discrete timescales	yes?
Chronostratigraphy - Dynamic chronology (numerical ages calculated for samples)	no	no	no	yes	no	yes			yes	yes	yes	yes	Chronostratigraphy - Dynamic chronology (numerical ages calculated for samples)	no
Lithostratigraphy - Petrology, lithofacies	yes	yes	yes	no	yes	yes			yes	yes	no	no	Lithostratigraphy - Petrology, lithofacies	yes?
Lithostratigraphy - Physical (thickness, volume, structural geology)	no	yes	no	no	no	yes			no	yes	no	no	Lithostratigraphy - Physical (thickness, volume, structural geology)	no?
Paleoenvironment - Paleogeography, tectonic reconstruction, paleocoordinates	yes	yes	no	yes	yes	yes			yes	yes	no	no	Paleoenvironment - Paleogeography, tectonic reconstruction, paleocoordinates	no
Paleoenvironment - Reconstructed environment	yes	yes, partly	yes, partly	no	yes	yes			no	yes	yes	yes	Paleoenvironment - Reconstructed environment	no
Magnetostratigraphic information	no	no	no	yes	no	no			yes	no	no	no	Magnetostratigraphic information	no
Taxonomy - Taxon authority	yes	yes	yes, partly	yes	yes	no			yes	no	no	no	Taxonomy - Taxon authority	no
Taxonomy - Taxonomic hierarchy	yes	no	yes, partly	no	yes	no			no	no	no	no	Taxonomy - Taxonomic hierarchy	yes
Taxonomy - Taxon synonymy, reidentification	yes	yes	yes	yes	yes	no			yes	no	no	no	Taxonomy - Taxon synonymy, reidentification	yes
Taxonomy - Taxon open nomenclature	yes	no	no	yes	yes	no			yes	no	no	no	Taxonomy - Taxon open nomenclature	yes
Phylogenetic trees	yes	no	no	no	yes	no			no	no	no	no	Phylogenetic trees	no
Preservation and taphonomy	yes	no	yes, partly	partly	yes	no			yes	yes	no	no	Preservation and taphonomy	yes
Specimens - Collection items	yes	no	no	no	yes	no			yes	no	yes	no	Specimens - Collection items	yes
Fossil individiduals/organisms (not abundance - separate records for every organisms)	no	no	no	no	no	no			no	no	yes	yes	Fossil individiduals/organisms (not abundance - separate records for every organisms)	yes
Photographic imagery (specimen photo, outcrop photo)	no	no	no	no	no	yes			no	yes	no	no	Photographic imagery (specimen photo, outcrop photo)	yes
Instrumental 2D imagery (e.g. microprobe, cathodoluminescence)	no	no	no	no	no	no			no	no	no	no	Instrumental 2D imagery (e.g. microprobe, cathodoluminescence)	no (in separate systems)
Other imagery (maps, drawings)	no	no	no	no	no	no			no	no	no	no	Other imagery (maps, drawings)	yes
Outcrop 3d scans	no	no	no	no	no	no			no	no	no	no	Outcrop 3d scans	no (in separate systems)
Specimen 3d scans	no	no	no	no	no	no			no	no	no	no	Specimen 3d scans	no (in separate systems)
Traits - Taxon-specific (ecological,	no	no	yes, partly	no	no	no			no	no	yes	yes	Traits - Taxon-specific (ecological,	sort of
Traits - Organisms specific (e.g. body size)	no	no	yes, partly	no	no	no			no	no	yes	yes	Traits - Organisms specific (e.g. body size)	sort of
Pathology and Traces of biotic interactions	yes	no	yes, partly	no	yes	no			no	no	no	yes	Traits - summary statistics (e.g.g, means, variances, sample size etc.).	sort of
Geochemistry - Compositional analysis (e.g. TOC, trace elements)	no	no	no	no	no	yes			no	no	no	no	Scale type of trait (nominal, ordinal, ratio etc)	no
Geochemistry - Isotopic measurements	no	no	no	no	no	yes			no	no	no	no	Pathology and Traces of biotic interactions	no

## Sheet: ThomerValuation
	DB	Samples (n)	Collections (n)	Sample Value ($)	Collections Value ($)	Total ($USD)	Radiometric date	Site Labour	Overhead
Thomer et al 2025 USD VALUE				150	3000		350	45000	0.55
	PBDB	1653699	240405	248054850	721215000
	GBDB	580049	217969	87007350	653907000
	Neotoma	12281094	25168	1842164100	75504000
				2177226300	1450626000	3627852300
	Reference	Thomer, A. K., J. W. Williams, S. Goring, and J. L. Blois (2025), The valuable, vulnerable, long tail of Earth science databases, Eos, 106, https://doi.org/10.1029/2025EO250107. Published on 20 March 2025.
